# Supplementary material for: Chromosomal instability and a deregulated cell cycle are intrinsic features of high‐risk gastrointestinal stromal tumours with a metastatic potential
Source: Mol Oncol. 2023 Sep 3;17(11):2432–50. doi: 10.1002/1878-0261.13514 (PMC10620130; doi:10.1002/1878-0261.13514)
Supplement: Supplementary file 2 — Data S2. Genes located in recurrent focal and arm‐level copy number regions. [file MOL2-17-2432-s011.xlsx]

## Sheet: amplif_Met
Supplementary File S2. Genes located in recurrent focal and arm-level copy number regions
Gene_name	Coordinates	Oncogene	Tumor_supressor
ARNT	chr1:150695734-150824968	0	0
CTSS	chr1:150695734-150824968	0	0
CTSK	chr1:150695734-150824968	0	0

## Sheet: del_Met_chr1
Supplementary File S2. Genes located in recurrent focal and arm-level copy number regions
Gene_name	Coordinates	Oncogene	Tumor_supressor
ARHGEF10L	chr1:2252938-102332377	0	1
MUTYH	chr1:2252938-102332377	0	1
FUBP1	chr1:2252938-102332377	0	1
BCL10	chr1:2252938-102332377	0	1
CAMTA1	chr1:2252938-102332377	0	1
SFPQ	chr1:2252938-102332377	0	1
CASP9	chr1:2252938-102332377	0	1
EPS15	chr1:2252938-102332377	0	1
RPL5	chr1:2252938-102332377	0	1
SPEN	chr1:2252938-102332377	0	1
PRDM2	chr1:2252938-102332377	0	1
ARID1A	chr1:2252938-102332377	0	1
TNFRSF14	chr1:2252938-102332377	0	1
CDKN2C	chr1:2252938-102332377	0	1
SDHB	chr1:2252938-102332377	0	1
ID3	chr1:2252938-102332377	0	1
RPL22	chr1:2252938-102332377	0	1
STIL	chr1:2252938-102332377	1	0
CSF3R	chr1:2252938-102332377	1	0
MYCL	chr1:2252938-102332377	1	0
TAL1	chr1:2252938-102332377	1	0
JUN	chr1:2252938-102332377	1	0
JAK1	chr1:2252938-102332377	1	0
LCK	chr1:2252938-102332377	1	0
PRDM16	chr1:2252938-102332377	1	0
MPL	chr1:2252938-102332377	1	0
MTOR	chr1:2252938-102332377	1	0
ARHGEF16	chr1:2252938-102332377	0	0
WASF2	chr1:2252938-102332377	0	0
TMEM39B	chr1:2252938-102332377	0	0
AGL	chr1:2252938-102332377	0	0
MASP2	chr1:2252938-102332377	0	0
SRSF11	chr1:2252938-102332377	0	0
PLCH2	chr1:2252938-102332377	0	0
DIO1	chr1:2252938-102332377	0	0
PRKACB	chr1:2252938-102332377	0	0
SRSF10	chr1:2252938-102332377	0	0
BRDT	chr1:2252938-102332377	0	0
THAP3	chr1:2252938-102332377	0	0
RBMXL1	chr1:2252938-102332377	0	0
RCAN3	chr1:2252938-102332377	0	0
ZYG11B	chr1:2252938-102332377	0	0
SSBP3	chr1:2252938-102332377	0	0
PRAMEF1	chr1:2252938-102332377	0	0
C1orf195	chr1:2252938-102332377	0	0
DNAJC16	chr1:2252938-102332377	0	0
ZBTB17	chr1:2252938-102332377	0	0
C1orf87	chr1:2252938-102332377	0	0
UBXN10	chr1:2252938-102332377	0	0
KLHDC7A	chr1:2252938-102332377	0	0
A3GALT2	chr1:2252938-102332377	0	0
SPATA21	chr1:2252938-102332377	0	0
NECAP2	chr1:2252938-102332377	0	0
MICOS10	chr1:2252938-102332377	0	0
TMCO4	chr1:2252938-102332377	0	0
OSBPL9	chr1:2252938-102332377	0	0
BSDC1	chr1:2252938-102332377	0	0
DFFB	chr1:2252938-102332377	0	0
PTPRF	chr1:2252938-102332377	0	0
GLMN	chr1:2252938-102332377	0	0
ZBTB40	chr1:2252938-102332377	0	0
STPG1	chr1:2252938-102332377	0	0
NIPAL3	chr1:2252938-102332377	0	0
NPHP4	chr1:2252938-102332377	0	0
RSRP1	chr1:2252938-102332377	0	0
MTFR1L	chr1:2252938-102332377	0	0
C1orf232	chr1:2252938-102332377	0	0
UQCRH	chr1:2252938-102332377	0	0
ABCD3	chr1:2252938-102332377	0	0
AKR7A2	chr1:2252938-102332377	0	0
PIK3CD	chr1:2252938-102332377	0	0
PTAFR	chr1:2252938-102332377	0	0
USP48	chr1:2252938-102332377	0	0
ESPN	chr1:2252938-102332377	0	0
IL12RB2	chr1:2252938-102332377	0	0
SPSB1	chr1:2252938-102332377	0	0
PABPC4	chr1:2252938-102332377	0	0
SPOCD1	chr1:2252938-102332377	0	0
ZBTB8OS	chr1:2252938-102332377	0	0
S100PBP	chr1:2252938-102332377	0	0
TRIM62	chr1:2252938-102332377	0	0
WNT4	chr1:2252938-102332377	0	0
KLF18	chr1:2252938-102332377	0	0
SMIM12	chr1:2252938-102332377	0	0
CRYZ	chr1:2252938-102332377	0	0
ZMYM1	chr1:2252938-102332377	0	0
C1orf216	chr1:2252938-102332377	0	0
SH3D21	chr1:2252938-102332377	0	0
RHBDL2	chr1:2252938-102332377	0	0
GNL2	chr1:2252938-102332377	0	0
EPHA10	chr1:2252938-102332377	0	0
MANEAL	chr1:2252938-102332377	0	0
CSMD2	chr1:2252938-102332377	0	0
CPLANE2	chr1:2252938-102332377	0	0
TRABD2B	chr1:2252938-102332377	0	0
LDLRAD1	chr1:2252938-102332377	0	0
MIER1	chr1:2252938-102332377	0	0
SMAP2	chr1:2252938-102332377	0	0
THEMIS2	chr1:2252938-102332377	0	0
ZBTB48	chr1:2252938-102332377	0	0
FOXJ3	chr1:2252938-102332377	0	0
ZMYND12	chr1:2252938-102332377	0	0
ZNF691	chr1:2252938-102332377	0	0
MRTO4	chr1:2252938-102332377	0	0
MSH4	chr1:2252938-102332377	0	0
TTLL7	chr1:2252938-102332377	0	0
CCDC24	chr1:2252938-102332377	0	0
ERI3	chr1:2252938-102332377	0	0
TMEM53	chr1:2252938-102332377	0	0
ACTRT2	chr1:2252938-102332377	0	0
RAP1GAP	chr1:2252938-102332377	0	0
KNCN	chr1:2252938-102332377	0	0
MOB3C	chr1:2252938-102332377	0	0
PPCS	chr1:2252938-102332377	0	0
PHF13	chr1:2252938-102332377	0	0
SPATA6	chr1:2252938-102332377	0	0
INPP5B	chr1:2252938-102332377	0	0
EPB41	chr1:2252938-102332377	0	0
HP1BP3	chr1:2252938-102332377	0	0
BTF3L4	chr1:2252938-102332377	0	0
ECHDC2	chr1:2252938-102332377	0	0
ENO1	chr1:2252938-102332377	0	0
TMEM54	chr1:2252938-102332377	0	0
CYB5RL	chr1:2252938-102332377	0	0
MROH7	chr1:2252938-102332377	0	0
NBPF3	chr1:2252938-102332377	0	0
PLA2G2A	chr1:2252938-102332377	0	0
IFI44L	chr1:2252938-102332377	0	0
BCAR3	chr1:2252938-102332377	0	0
YTHDF2	chr1:2252938-102332377	0	0
ABCA4	chr1:2252938-102332377	0	0
MKNK1	chr1:2252938-102332377	0	0
FPGT-TNNI3K	chr1:2252938-102332377	0	0
LRRC53	chr1:2252938-102332377	0	0
TYW3	chr1:2252938-102332377	0	0
COL16A1	chr1:2252938-102332377	0	0
MIGA1	chr1:2252938-102332377	0	0
ZNF326	chr1:2252938-102332377	0	0
TSPAN1	chr1:2252938-102332377	0	0
SAMD13	chr1:2252938-102332377	0	0
KHDRBS1	chr1:2252938-102332377	0	0
ZNHIT6	chr1:2252938-102332377	0	0
UBIAD1	chr1:2252938-102332377	0	0
HS2ST1	chr1:2252938-102332377	0	0
KYAT3	chr1:2252938-102332377	0	0
GBP6	chr1:2252938-102332377	0	0
CATSPER4	chr1:2252938-102332377	0	0
SELENON	chr1:2252938-102332377	0	0
ZNF644	chr1:2252938-102332377	0	0
EYA3	chr1:2252938-102332377	0	0
CDA	chr1:2252938-102332377	0	0
PLK3	chr1:2252938-102332377	0	0
DIPK1A	chr1:2252938-102332377	0	0
ACADM	chr1:2252938-102332377	0	0
ST6GALNAC5	chr1:2252938-102332377	0	0
KANK4	chr1:2252938-102332377	0	0
SLC44A3	chr1:2252938-102332377	0	0
LRRC39	chr1:2252938-102332377	0	0
FRRS1	chr1:2252938-102332377	0	0
ERRFI1	chr1:2252938-102332377	0	0
CAP1	chr1:2252938-102332377	0	0
GMEB1	chr1:2252938-102332377	0	0
HSPB7	chr1:2252938-102332377	0	0
RNF207	chr1:2252938-102332377	0	0
EMC1	chr1:2252938-102332377	0	0
PPIE	chr1:2252938-102332377	0	0
RPE65	chr1:2252938-102332377	0	0
FBXO44	chr1:2252938-102332377	0	0
EPHB2	chr1:2252938-102332377	0	0
NCDN	chr1:2252938-102332377	0	0
EXO5	chr1:2252938-102332377	0	0
MED8	chr1:2252938-102332377	0	0
BEND5	chr1:2252938-102332377	0	0
PLA2G2C	chr1:2252938-102332377	0	0
RBP7	chr1:2252938-102332377	0	0
KLHL21	chr1:2252938-102332377	0	0
DHDDS	chr1:2252938-102332377	0	0
SMIM1	chr1:2252938-102332377	0	0
OLFM3	chr1:2252938-102332377	0	0
TRNAU1AP	chr1:2252938-102332377	0	0
CDC42	chr1:2252938-102332377	0	0
BARHL2	chr1:2252938-102332377	0	0
TCTEX1D4	chr1:2252938-102332377	0	0
AGO3	chr1:2252938-102332377	0	0
C1orf122	chr1:2252938-102332377	0	0
CENPS-CORT	chr1:2252938-102332377	0	0
MICOS10-NBL1	chr1:2252938-102332377	0	0
SLC30A7	chr1:2252938-102332377	0	0
ELAVL4	chr1:2252938-102332377	0	0
GJA9	chr1:2252938-102332377	0	0
DAB1	chr1:2252938-102332377	0	0
SRRM1	chr1:2252938-102332377	0	0
SLC44A5	chr1:2252938-102332377	0	0
ROR1	chr1:2252938-102332377	0	0
PRAMEF27	chr1:2252938-102332377	0	0
TMEM59	chr1:2252938-102332377	0	0
SCP2	chr1:2252938-102332377	0	0
PIGK	chr1:2252938-102332377	0	0
KCNAB2	chr1:2252938-102332377	0	0
HES5	chr1:2252938-102332377	0	0
CTH	chr1:2252938-102332377	0	0
RTCA	chr1:2252938-102332377	0	0
TP73	chr1:2252938-102332377	0	0
ZNF683	chr1:2252938-102332377	0	0
ITGB3BP	chr1:2252938-102332377	0	0
UQCRHL	chr1:2252938-102332377	0	0
GFI1	chr1:2252938-102332377	0	0
MAP3K6	chr1:2252938-102332377	0	0
UBE2U	chr1:2252938-102332377	0	0
AGBL4	chr1:2252938-102332377	0	0
SLC6A9	chr1:2252938-102332377	0	0
ODF2L	chr1:2252938-102332377	0	0
SCMH1	chr1:2252938-102332377	0	0
MACF1	chr1:2252938-102332377	0	0
ASB17	chr1:2252938-102332377	0	0
C1orf109	chr1:2252938-102332377	0	0
CCDC30	chr1:2252938-102332377	0	0
EVI5	chr1:2252938-102332377	0	0
TMEM201	chr1:2252938-102332377	0	0
HMGCL	chr1:2252938-102332377	0	0
POMGNT1	chr1:2252938-102332377	0	0
UROD	chr1:2252938-102332377	0	0
AHDC1	chr1:2252938-102332377	0	0
GBP1	chr1:2252938-102332377	0	0
PHACTR4	chr1:2252938-102332377	0	0
PPIH	chr1:2252938-102332377	0	0
ST3GAL3	chr1:2252938-102332377	0	0
RPL11	chr1:2252938-102332377	0	0
SLC5A9	chr1:2252938-102332377	0	0
CYP4A22	chr1:2252938-102332377	0	0
WLS	chr1:2252938-102332377	0	0
SYTL1	chr1:2252938-102332377	0	0
DPYD	chr1:2252938-102332377	0	0
AKIRIN1	chr1:2252938-102332377	0	0
C1orf185	chr1:2252938-102332377	0	0
HNRNPCL2	chr1:2252938-102332377	0	0
ECE1	chr1:2252938-102332377	0	0
ADGRL4	chr1:2252938-102332377	0	0
SGIP1	chr1:2252938-102332377	0	0
PER3	chr1:2252938-102332377	0	0
LRP8	chr1:2252938-102332377	0	0
FPGT	chr1:2252938-102332377	0	0
IGSF21	chr1:2252938-102332377	0	0
DFFA	chr1:2252938-102332377	0	0
TARDBP	chr1:2252938-102332377	0	0
CZIB	chr1:2252938-102332377	0	0
MFSD2A	chr1:2252938-102332377	0	0
CLSPN	chr1:2252938-102332377	0	0
PLA2G2D	chr1:2252938-102332377	0	0
TAS1R2	chr1:2252938-102332377	0	0
FNDC5	chr1:2252938-102332377	0	0
LHX8	chr1:2252938-102332377	0	0
CNKSR1	chr1:2252938-102332377	0	0
FGGY	chr1:2252938-102332377	0	0
RPA2	chr1:2252938-102332377	0	0
AGTRAP	chr1:2252938-102332377	0	0
ZCCHC17	chr1:2252938-102332377	0	0
ACOT11	chr1:2252938-102332377	0	0
LEXM	chr1:2252938-102332377	0	0
RHD	chr1:2252938-102332377	0	0
SNIP1	chr1:2252938-102332377	0	0
ERMAP	chr1:2252938-102332377	0	0
HYI	chr1:2252938-102332377	0	0
RWDD3	chr1:2252938-102332377	0	0
MTHFR	chr1:2252938-102332377	0	0
DDAH1	chr1:2252938-102332377	0	0
TMED5	chr1:2252938-102332377	0	0
SSX2IP	chr1:2252938-102332377	0	0
SLC2A5	chr1:2252938-102332377	0	0
YIPF1	chr1:2252938-102332377	0	0
ADGRL2	chr1:2252938-102332377	0	0
FYB2	chr1:2252938-102332377	0	0
AZIN2	chr1:2252938-102332377	0	0
YRDC	chr1:2252938-102332377	0	0
NFIA	chr1:2252938-102332377	0	0
NKAIN1	chr1:2252938-102332377	0	0
TINAGL1	chr1:2252938-102332377	0	0
FOXE3	chr1:2252938-102332377	0	0
FOXD3	chr1:2252938-102332377	0	0
ARHGAP29	chr1:2252938-102332377	0	0
ZSWIM5	chr1:2252938-102332377	0	0
SLC1A7	chr1:2252938-102332377	0	0
RPF1	chr1:2252938-102332377	0	0
TMEM234	chr1:2252938-102332377	0	0
RNF220	chr1:2252938-102332377	0	0
ICMT	chr1:2252938-102332377	0	0
PEF1	chr1:2252938-102332377	0	0
TMEM51	chr1:2252938-102332377	0	0
KLF17	chr1:2252938-102332377	0	0
PODN	chr1:2252938-102332377	0	0
TCTEX1D1	chr1:2252938-102332377	0	0
GJA4	chr1:2252938-102332377	0	0
NUDC	chr1:2252938-102332377	0	0
PDE4B	chr1:2252938-102332377	0	0
PPP1R8	chr1:2252938-102332377	0	0
ZNF593	chr1:2252938-102332377	0	0
LRRC7	chr1:2252938-102332377	0	0
MTF2	chr1:2252938-102332377	0	0
CLCNKA	chr1:2252938-102332377	0	0
DIRAS3	chr1:2252938-102332377	0	0
EIF4G3	chr1:2252938-102332377	0	0
TNFRSF25	chr1:2252938-102332377	0	0
ZNF684	chr1:2252938-102332377	0	0
CA6	chr1:2252938-102332377	0	0
TMEM200B	chr1:2252938-102332377	0	0
SLC9A1	chr1:2252938-102332377	0	0
KPNA6	chr1:2252938-102332377	0	0
SNX7	chr1:2252938-102332377	0	0
DOCK7	chr1:2252938-102332377	0	0
PGM1	chr1:2252938-102332377	0	0
MECR	chr1:2252938-102332377	0	0
TMEM125	chr1:2252938-102332377	0	0
GADD45A	chr1:2252938-102332377	0	0
KIAA1522	chr1:2252938-102332377	0	0
PLA2G5	chr1:2252938-102332377	0	0
PTP4A2	chr1:2252938-102332377	0	0
ALPL	chr1:2252938-102332377	0	0
ATP13A2	chr1:2252938-102332377	0	0
GPR157	chr1:2252938-102332377	0	0
ZMYM4	chr1:2252938-102332377	0	0
HPDL	chr1:2252938-102332377	0	0
HIVEP3	chr1:2252938-102332377	0	0
SERINC2	chr1:2252938-102332377	0	0
TTC34	chr1:2252938-102332377	0	0
BMP8B	chr1:2252938-102332377	0	0
MFN2	chr1:2252938-102332377	0	0
TMEM69	chr1:2252938-102332377	0	0
FAM76A	chr1:2252938-102332377	0	0
C1QC	chr1:2252938-102332377	0	0
CLCA2	chr1:2252938-102332377	0	0
RAD54L	chr1:2252938-102332377	0	0
PRAMEF8	chr1:2252938-102332377	0	0
LZIC	chr1:2252938-102332377	0	0
FAM110D	chr1:2252938-102332377	0	0
HEYL	chr1:2252938-102332377	0	0
CC2D1B	chr1:2252938-102332377	0	0
USP1	chr1:2252938-102332377	0	0
C8B	chr1:2252938-102332377	0	0
HPCA	chr1:2252938-102332377	0	0
SRSF4	chr1:2252938-102332377	0	0
H6PD	chr1:2252938-102332377	0	0
TCEANC2	chr1:2252938-102332377	0	0
PTBP2	chr1:2252938-102332377	0	0
AKR1A1	chr1:2252938-102332377	0	0
ATPAF1	chr1:2252938-102332377	0	0
PRAMEF14	chr1:2252938-102332377	0	0
LOC110117498-PIK3R3	chr1:2252938-102332377	0	0
PLPPR4	chr1:2252938-102332377	0	0
PPT1	chr1:2252938-102332377	0	0
PRPF38A	chr1:2252938-102332377	0	0
PRAMEF10	chr1:2252938-102332377	0	0
LACTBL1	chr1:2252938-102332377	0	0
NFYC	chr1:2252938-102332377	0	0
CDC14A	chr1:2252938-102332377	0	0
PKN2	chr1:2252938-102332377	0	0
PTGFR	chr1:2252938-102332377	0	0
EXTL2	chr1:2252938-102332377	0	0
MFAP2	chr1:2252938-102332377	0	0
RIMS3	chr1:2252938-102332377	0	0
SLC2A1	chr1:2252938-102332377	0	0
GJB5	chr1:2252938-102332377	0	0
E2F2	chr1:2252938-102332377	0	0
CENPS	chr1:2252938-102332377	0	0
USP33	chr1:2252938-102332377	0	0
C1QB	chr1:2252938-102332377	0	0
THRAP3	chr1:2252938-102332377	0	0
MEGF6	chr1:2252938-102332377	0	0
LEPR	chr1:2252938-102332377	0	0
GRHL3	chr1:2252938-102332377	0	0
KDM1A	chr1:2252938-102332377	0	0
TTC39A	chr1:2252938-102332377	0	0
MED18	chr1:2252938-102332377	0	0
SLC35A3	chr1:2252938-102332377	0	0
GBP4	chr1:2252938-102332377	0	0
MCOLN3	chr1:2252938-102332377	0	0
MIIP	chr1:2252938-102332377	0	0
YBX1	chr1:2252938-102332377	0	0
NRDC	chr1:2252938-102332377	0	0
IFFO2	chr1:2252938-102332377	0	0
MAGOH	chr1:2252938-102332377	0	0
FBXO6	chr1:2252938-102332377	0	0
CDC7	chr1:2252938-102332377	0	0
CEP104	chr1:2252938-102332377	0	0
SH3GLB1	chr1:2252938-102332377	0	0
GBP3	chr1:2252938-102332377	0	0
LRRC40	chr1:2252938-102332377	0	0
EPHA2	chr1:2252938-102332377	0	0
TMCO2	chr1:2252938-102332377	0	0
ST6GALNAC3	chr1:2252938-102332377	0	0
AKR7L	chr1:2252938-102332377	0	0
PSMB2	chr1:2252938-102332377	0	0
ARTN	chr1:2252938-102332377	0	0
AJAP1	chr1:2252938-102332377	0	0
CCN1	chr1:2252938-102332377	0	0
RBBP4	chr1:2252938-102332377	0	0
VCAM1	chr1:2252938-102332377	0	0
GNG5	chr1:2252938-102332377	0	0
CLCNKB	chr1:2252938-102332377	0	0
CEP85	chr1:2252938-102332377	0	0
CASZ1	chr1:2252938-102332377	0	0
GPR153	chr1:2252938-102332377	0	0
RERE	chr1:2252938-102332377	0	0
ALG6	chr1:2252938-102332377	0	0
DMRTB1	chr1:2252938-102332377	0	0
AK4	chr1:2252938-102332377	0	0
FBLIM1	chr1:2252938-102332377	0	0
TEKT2	chr1:2252938-102332377	0	0
NPPA	chr1:2252938-102332377	0	0
MAD2L2	chr1:2252938-102332377	0	0
DNAJB4	chr1:2252938-102332377	0	0
CORT	chr1:2252938-102332377	0	0
LSM10	chr1:2252938-102332377	0	0
MCOLN2	chr1:2252938-102332377	0	0
ORC1	chr1:2252938-102332377	0	0
ZFYVE9	chr1:2252938-102332377	0	0
PALMD	chr1:2252938-102332377	0	0
PRAMEF17	chr1:2252938-102332377	0	0
AK5	chr1:2252938-102332377	0	0
CDCP2	chr1:2252938-102332377	0	0
HMGN2	chr1:2252938-102332377	0	0
DHRS3	chr1:2252938-102332377	0	0
BTBD19	chr1:2252938-102332377	0	0
TMEM35B	chr1:2252938-102332377	0	0
YARS1	chr1:2252938-102332377	0	0
PDIK1L	chr1:2252938-102332377	0	0
HSPG2	chr1:2252938-102332377	0	0
KIF2C	chr1:2252938-102332377	0	0
OSCP1	chr1:2252938-102332377	0	0
RCC2	chr1:2252938-102332377	0	0
KIF17	chr1:2252938-102332377	0	0
EFCAB7	chr1:2252938-102332377	0	0
COL24A1	chr1:2252938-102332377	0	0
GPR3	chr1:2252938-102332377	0	0
SMPDL3B	chr1:2252938-102332377	0	0
CPT2	chr1:2252938-102332377	0	0
HNRNPR	chr1:2252938-102332377	0	0
TRMT13	chr1:2252938-102332377	0	0
TRIT1	chr1:2252938-102332377	0	0
SRM	chr1:2252938-102332377	0	0
SF3A3	chr1:2252938-102332377	0	0
MACO1	chr1:2252938-102332377	0	0
RNF19B	chr1:2252938-102332377	0	0
CTBS	chr1:2252938-102332377	0	0
WRAP73	chr1:2252938-102332377	0	0
AKR7A3	chr1:2252938-102332377	0	0
BSND	chr1:2252938-102332377	0	0
GBP5	chr1:2252938-102332377	0	0
TESK2	chr1:2252938-102332377	0	0
ZMYM6	chr1:2252938-102332377	0	0
CNN3	chr1:2252938-102332377	0	0
ARMH1	chr1:2252938-102332377	0	0
CTPS1	chr1:2252938-102332377	0	0
ZNF436	chr1:2252938-102332377	0	0
PRDX1	chr1:2252938-102332377	0	0
PTPRU	chr1:2252938-102332377	0	0
AUNIP	chr1:2252938-102332377	0	0
RUNX3	chr1:2252938-102332377	0	0
PAX7	chr1:2252938-102332377	0	0
TEX38	chr1:2252938-102332377	0	0
RNF186	chr1:2252938-102332377	0	0
EIF3I	chr1:2252938-102332377	0	0
C1QA	chr1:2252938-102332377	0	0
DMAP1	chr1:2252938-102332377	0	0
AK2	chr1:2252938-102332377	0	0
KIF1B	chr1:2252938-102332377	0	0
BEST4	chr1:2252938-102332377	0	0
ELOVL1	chr1:2252938-102332377	0	0
TAS1R1	chr1:2252938-102332377	0	0
TLCD4	chr1:2252938-102332377	0	0
PLEKHG5	chr1:2252938-102332377	0	0
LRRIQ3	chr1:2252938-102332377	0	0
LEPROT	chr1:2252938-102332377	0	0
ALDH4A1	chr1:2252938-102332377	0	0
TAF12	chr1:2252938-102332377	0	0
PRAMEF9	chr1:2252938-102332377	0	0
NEXN	chr1:2252938-102332377	0	0
NPPB	chr1:2252938-102332377	0	0
DNAJC11	chr1:2252938-102332377	0	0
CDCA8	chr1:2252938-102332377	0	0
TNFRSF1B	chr1:2252938-102332377	0	0
PRAMEF7	chr1:2252938-102332377	0	0
S1PR1	chr1:2252938-102332377	0	0
NMNAT1	chr1:2252938-102332377	0	0
FBXO42	chr1:2252938-102332377	0	0
KDF1	chr1:2252938-102332377	0	0
HNRNPCL1	chr1:2252938-102332377	0	0
AADACL4	chr1:2252938-102332377	0	0
DNAJC6	chr1:2252938-102332377	0	0
C1orf146	chr1:2252938-102332377	0	0
C1orf94	chr1:2252938-102332377	0	0
GPX7	chr1:2252938-102332377	0	0
LRRC8B	chr1:2252938-102332377	0	0
INSL5	chr1:2252938-102332377	0	0
SLC25A33	chr1:2252938-102332377	0	0
LPAR3	chr1:2252938-102332377	0	0
RIMKLA	chr1:2252938-102332377	0	0
ADGRB2	chr1:2252938-102332377	0	0
KAZN	chr1:2252938-102332377	0	0
LAPTM5	chr1:2252938-102332377	0	0
FABP3	chr1:2252938-102332377	0	0
ZFP69	chr1:2252938-102332377	0	0
STMN1	chr1:2252938-102332377	0	0
NBL1	chr1:2252938-102332377	0	0
RHCE	chr1:2252938-102332377	0	0
MFSD14A	chr1:2252938-102332377	0	0
MYOM3	chr1:2252938-102332377	0	0
SNRNP40	chr1:2252938-102332377	0	0
UTS2	chr1:2252938-102332377	0	0
SH3BGRL3	chr1:2252938-102332377	0	0
TGFBR3	chr1:2252938-102332377	0	0
EVA1B	chr1:2252938-102332377	0	0
TM2D1	chr1:2252938-102332377	0	0
ZFP69B	chr1:2252938-102332377	0	0
ATG4C	chr1:2252938-102332377	0	0
PRXL2B	chr1:2252938-102332377	0	0
CLIC4	chr1:2252938-102332377	0	0
PRAMEF33	chr1:2252938-102332377	0	0
GUCA2A	chr1:2252938-102332377	0	0
SELENOF	chr1:2252938-102332377	0	0
CYP4B1	chr1:2252938-102332377	0	0
PDPN	chr1:2252938-102332377	0	0
TMEM50A	chr1:2252938-102332377	0	0
AGO1	chr1:2252938-102332377	0	0
LRRC8D	chr1:2252938-102332377	0	0
MAST2	chr1:2252938-102332377	0	0
SLC25A34	chr1:2252938-102332377	0	0
OTUD3	chr1:2252938-102332377	0	0
SLC35D1	chr1:2252938-102332377	0	0
TENT5B	chr1:2252938-102332377	0	0
C1orf167	chr1:2252938-102332377	0	0
RCC1	chr1:2252938-102332377	0	0
C1orf127	chr1:2252938-102332377	0	0
GPR88	chr1:2252938-102332377	0	0
NEGR1	chr1:2252938-102332377	0	0
FHL3	chr1:2252938-102332377	0	0
PDZK1IP1	chr1:2252938-102332377	0	0
GPBP1L1	chr1:2252938-102332377	0	0
LRRC41	chr1:2252938-102332377	0	0
CACHD1	chr1:2252938-102332377	0	0
PRAMEF26	chr1:2252938-102332377	0	0
ZNF362	chr1:2252938-102332377	0	0
FAF1	chr1:2252938-102332377	0	0
DRAXIN	chr1:2252938-102332377	0	0
P3H1	chr1:2252938-102332377	0	0
NSUN4	chr1:2252938-102332377	0	0
MTF1	chr1:2252938-102332377	0	0
RPS6KA1	chr1:2252938-102332377	0	0
FAAH	chr1:2252938-102332377	0	0
CAPZB	chr1:2252938-102332377	0	0
RAB42	chr1:2252938-102332377	0	0
CMPK1	chr1:2252938-102332377	0	0
PRAMEF4	chr1:2252938-102332377	0	0
FGR	chr1:2252938-102332377	0	0
PTCH2	chr1:2252938-102332377	0	0
KIAA0754	chr1:2252938-102332377	0	0
MORN1	chr1:2252938-102332377	0	0
BTBD8	chr1:2252938-102332377	0	0
ZZZ3	chr1:2252938-102332377	0	0
DNAJC8	chr1:2252938-102332377	0	0
SYDE2	chr1:2252938-102332377	0	0
PIK3R3	chr1:2252938-102332377	0	0
DISP3	chr1:2252938-102332377	0	0
B4GALT2	chr1:2252938-102332377	0	0
RAVER2	chr1:2252938-102332377	0	0
RSPO1	chr1:2252938-102332377	0	0
RPS8	chr1:2252938-102332377	0	0
OPRD1	chr1:2252938-102332377	0	0
HES3	chr1:2252938-102332377	0	0
LUZP1	chr1:2252938-102332377	0	0
COL9A2	chr1:2252938-102332377	0	0
PHC2	chr1:2252938-102332377	0	0
HTR6	chr1:2252938-102332377	0	0
SH2D5	chr1:2252938-102332377	0	0
FOXO6	chr1:2252938-102332377	0	0
DEPDC1	chr1:2252938-102332377	0	0
GPATCH3	chr1:2252938-102332377	0	0
SLFNL1	chr1:2252938-102332377	0	0
ZC3H12A	chr1:2252938-102332377	0	0
CYP4A11	chr1:2252938-102332377	0	0
STX12	chr1:2252938-102332377	0	0
PNRC2	chr1:2252938-102332377	0	0
CFAP57	chr1:2252938-102332377	0	0
CCDC28B	chr1:2252938-102332377	0	0
SDC3	chr1:2252938-102332377	0	0
TPRG1L	chr1:2252938-102332377	0	0
SYNC	chr1:2252938-102332377	0	0
ATP6V0B	chr1:2252938-102332377	0	0
FAM131C	chr1:2252938-102332377	0	0
CCDC163	chr1:2252938-102332377	0	0
SLC66A1	chr1:2252938-102332377	0	0
F3	chr1:2252938-102332377	0	0
DNALI1	chr1:2252938-102332377	0	0
DMRTA2	chr1:2252938-102332377	0	0
EBNA1BP2	chr1:2252938-102332377	0	0
SZRD1	chr1:2252938-102332377	0	0
GBP7	chr1:2252938-102332377	0	0
SERBP1	chr1:2252938-102332377	0	0
LDLRAP1	chr1:2252938-102332377	0	0
CLCA4	chr1:2252938-102332377	0	0
IPP	chr1:2252938-102332377	0	0
OMA1	chr1:2252938-102332377	0	0
PINK1	chr1:2252938-102332377	0	0
RAB3B	chr1:2252938-102332377	0	0
DPH2	chr1:2252938-102332377	0	0
ZYG11A	chr1:2252938-102332377	0	0
TSSK3	chr1:2252938-102332377	0	0
CLDN19	chr1:2252938-102332377	0	0
PLEKHM2	chr1:2252938-102332377	0	0
IPO13	chr1:2252938-102332377	0	0
MUL1	chr1:2252938-102332377	0	0
TTC4	chr1:2252938-102332377	0	0
GNG12	chr1:2252938-102332377	0	0
IQCC	chr1:2252938-102332377	0	0
CDC20	chr1:2252938-102332377	0	0
KIAA0319L	chr1:2252938-102332377	0	0
ASAP3	chr1:2252938-102332377	0	0
PAQR7	chr1:2252938-102332377	0	0
EFCAB14	chr1:2252938-102332377	0	0
C1orf210	chr1:2252938-102332377	0	0
DNASE2B	chr1:2252938-102332377	0	0
POU3F1	chr1:2252938-102332377	0	0
RSC1A1	chr1:2252938-102332377	0	0
HHLA3	chr1:2252938-102332377	0	0
TMEM222	chr1:2252938-102332377	0	0
WDR63	chr1:2252938-102332377	0	0
MARCKSL1	chr1:2252938-102332377	0	0
ZBTB8A	chr1:2252938-102332377	0	0
IFI6	chr1:2252938-102332377	0	0
CCDC18	chr1:2252938-102332377	0	0
NBPF1	chr1:2252938-102332377	0	0
LYPLA2	chr1:2252938-102332377	0	0
EDN2	chr1:2252938-102332377	0	0
EPHX4	chr1:2252938-102332377	0	0
HES2	chr1:2252938-102332377	0	0
CNR2	chr1:2252938-102332377	0	0
SETSIP	chr1:2252938-102332377	0	0
IFNLR1	chr1:2252938-102332377	0	0
DLGAP3	chr1:2252938-102332377	0	0
WDTC1	chr1:2252938-102332377	0	0
NCMAP	chr1:2252938-102332377	0	0
SLC45A1	chr1:2252938-102332377	0	0
TNFRSF9	chr1:2252938-102332377	0	0
CELA3B	chr1:2252938-102332377	0	0
PANK4	chr1:2252938-102332377	0	0
MMEL1	chr1:2252938-102332377	0	0
CELA2B	chr1:2252938-102332377	0	0
GLIS1	chr1:2252938-102332377	0	0
CLCN6	chr1:2252938-102332377	0	0
PADI4	chr1:2252938-102332377	0	0
LIN28A	chr1:2252938-102332377	0	0
DPH5	chr1:2252938-102332377	0	0
MMACHC	chr1:2252938-102332377	0	0
TRAPPC3	chr1:2252938-102332377	0	0
GIPC2	chr1:2252938-102332377	0	0
KIAA2013	chr1:2252938-102332377	0	0
VPS13D	chr1:2252938-102332377	0	0
NDUFS5	chr1:2252938-102332377	0	0
PLA2G2E	chr1:2252938-102332377	0	0
PADI3	chr1:2252938-102332377	0	0
NOL9	chr1:2252938-102332377	0	0
FHAD1	chr1:2252938-102332377	0	0
ALG14	chr1:2252938-102332377	0	0
PRAMEF6	chr1:2252938-102332377	0	0
VAMP3	chr1:2252938-102332377	0	0
WDR78	chr1:2252938-102332377	0	0
ANKRD13C	chr1:2252938-102332377	0	0
GBP2	chr1:2252938-102332377	0	0
TACSTD2	chr1:2252938-102332377	0	0
TNNI3K	chr1:2252938-102332377	0	0
CROCC	chr1:2252938-102332377	0	0
PGD	chr1:2252938-102332377	0	0
RER1	chr1:2252938-102332377	0	0
SESN2	chr1:2252938-102332377	0	0
SASS6	chr1:2252938-102332377	0	0
PRAMEF25	chr1:2252938-102332377	0	0
IFI44	chr1:2252938-102332377	0	0
ATP5IF1	chr1:2252938-102332377	0	0
EIF2B3	chr1:2252938-102332377	0	0
EPHA8	chr1:2252938-102332377	0	0
MEAF6	chr1:2252938-102332377	0	0
PARK7	chr1:2252938-102332377	0	0
HMGB4	chr1:2252938-102332377	0	0
TMEM269	chr1:2252938-102332377	0	0
HECTD3	chr1:2252938-102332377	0	0
LRRC42	chr1:2252938-102332377	0	0
PADI1	chr1:2252938-102332377	0	0
UBR4	chr1:2252938-102332377	0	0
ZDHHC18	chr1:2252938-102332377	0	0
HPCAL4	chr1:2252938-102332377	0	0
DHCR24	chr1:2252938-102332377	0	0
NR0B2	chr1:2252938-102332377	0	0
STK40	chr1:2252938-102332377	0	0
PRAMEF15	chr1:2252938-102332377	0	0
GALE	chr1:2252938-102332377	0	0
TEX46	chr1:2252938-102332377	0	0
GRIK3	chr1:2252938-102332377	0	0
DMBX1	chr1:2252938-102332377	0	0
CLCA1	chr1:2252938-102332377	0	0
FBXO2	chr1:2252938-102332377	0	0
HCRTR1	chr1:2252938-102332377	0	0
TRIM63	chr1:2252938-102332377	0	0
C1orf141	chr1:2252938-102332377	0	0
HSPB11	chr1:2252938-102332377	0	0
DDI2	chr1:2252938-102332377	0	0
HNRNPCL3	chr1:2252938-102332377	0	0
PRAMEF11	chr1:2252938-102332377	0	0
PADI2	chr1:2252938-102332377	0	0
PATJ	chr1:2252938-102332377	0	0
COA7	chr1:2252938-102332377	0	0
CCDC27	chr1:2252938-102332377	0	0
TIE1	chr1:2252938-102332377	0	0
XKR8	chr1:2252938-102332377	0	0
C1orf158	chr1:2252938-102332377	0	0
HTR1D	chr1:2252938-102332377	0	0
SVBP	chr1:2252938-102332377	0	0
IL22RA1	chr1:2252938-102332377	0	0
GUCA2B	chr1:2252938-102332377	0	0
GCLM	chr1:2252938-102332377	0	0
EXOSC10	chr1:2252938-102332377	0	0
RLF	chr1:2252938-102332377	0	0
DDOST	chr1:2252938-102332377	0	0
PIGV	chr1:2252938-102332377	0	0
ZMPSTE24	chr1:2252938-102332377	0	0
LRRC47	chr1:2252938-102332377	0	0
NASP	chr1:2252938-102332377	0	0
CYP2J2	chr1:2252938-102332377	0	0
RABGGTB	chr1:2252938-102332377	0	0
TXLNA	chr1:2252938-102332377	0	0
CD52	chr1:2252938-102332377	0	0
ADPRS	chr1:2252938-102332377	0	0
MRPS15	chr1:2252938-102332377	0	0
ACOT7	chr1:2252938-102332377	0	0
SYF2	chr1:2252938-102332377	0	0
UBXN11	chr1:2252938-102332377	0	0
SZT2	chr1:2252938-102332377	0	0
PLOD1	chr1:2252938-102332377	0	0
L1TD1	chr1:2252938-102332377	0	0
DBT	chr1:2252938-102332377	0	0
COL8A2	chr1:2252938-102332377	0	0
TOE1	chr1:2252938-102332377	0	0
ZRANB2	chr1:2252938-102332377	0	0
MYSM1	chr1:2252938-102332377	0	0
CRYBG2	chr1:2252938-102332377	0	0
FAM229A	chr1:2252938-102332377	0	0
ANGPTL3	chr1:2252938-102332377	0	0
KCNQ4	chr1:2252938-102332377	0	0
FAM167B	chr1:2252938-102332377	0	0
P3R3URF	chr1:2252938-102332377	0	0
RNF11	chr1:2252938-102332377	0	0
SLC30A2	chr1:2252938-102332377	0	0
PRAMEF13	chr1:2252938-102332377	0	0
MYCBP	chr1:2252938-102332377	0	0
PEX14	chr1:2252938-102332377	0	0
EFHD2	chr1:2252938-102332377	0	0
CTRC	chr1:2252938-102332377	0	0
MATN1	chr1:2252938-102332377	0	0
ZSCAN20	chr1:2252938-102332377	0	0
GJB3	chr1:2252938-102332377	0	0
TNFRSF8	chr1:2252938-102332377	0	0
TMEM61	chr1:2252938-102332377	0	0
CTNNBIP1	chr1:2252938-102332377	0	0
NDC1	chr1:2252938-102332377	0	0
PRKAA2	chr1:2252938-102332377	0	0
DR1	chr1:2252938-102332377	0	0
CLSTN1	chr1:2252938-102332377	0	0
CITED4	chr1:2252938-102332377	0	0
ZBTB8B	chr1:2252938-102332377	0	0
CHD5	chr1:2252938-102332377	0	0
GJB4	chr1:2252938-102332377	0	0
UTP11	chr1:2252938-102332377	0	0
MDS2	chr1:2252938-102332377	0	0
UBE4B	chr1:2252938-102332377	0	0
FOXD2	chr1:2252938-102332377	0	0
CYP4X1	chr1:2252938-102332377	0	0
FAM43B	chr1:2252938-102332377	0	0
SPATA1	chr1:2252938-102332377	0	0
GPN2	chr1:2252938-102332377	0	0
LRRC8C	chr1:2252938-102332377	0	0
LINC02801	chr1:2252938-102332377	0	0
ELOA	chr1:2252938-102332377	0	0
TCEA3	chr1:2252938-102332377	0	0
USP24	chr1:2252938-102332377	0	0
PLPP3	chr1:2252938-102332377	0	0
RRAGC	chr1:2252938-102332377	0	0
RPAP2	chr1:2252938-102332377	0	0
FNBP1L	chr1:2252938-102332377	0	0
ARHGEF19	chr1:2252938-102332377	0	0
SFN	chr1:2252938-102332377	0	0
FUCA1	chr1:2252938-102332377	0	0
MAN1C1	chr1:2252938-102332377	0	0
PUM1	chr1:2252938-102332377	0	0
C8A	chr1:2252938-102332377	0	0
CELA2A	chr1:2252938-102332377	0	0
PRAMEF2	chr1:2252938-102332377	0	0
PRAMEF20	chr1:2252938-102332377	0	0
TUT4	chr1:2252938-102332377	0	0
GTF2B	chr1:2252938-102332377	0	0
TMEM275	chr1:2252938-102332377	0	0
C1orf50	chr1:2252938-102332377	0	0
NT5C1A	chr1:2252938-102332377	0	0
LRRC38	chr1:2252938-102332377	0	0
PITHD1	chr1:2252938-102332377	0	0
PARS2	chr1:2252938-102332377	0	0
CCDC17	chr1:2252938-102332377	0	0
ACTL8	chr1:2252938-102332377	0	0
OXCT2	chr1:2252938-102332377	0	0
PLA2G2F	chr1:2252938-102332377	0	0
HDAC1	chr1:2252938-102332377	0	0
CD164L2	chr1:2252938-102332377	0	0
MAP7D1	chr1:2252938-102332377	0	0
TLCD4-RWDD3	chr1:2252938-102332377	0	0
PTGER3	chr1:2252938-102332377	0	0
MRPL37	chr1:2252938-102332377	0	0
DNTTIP2	chr1:2252938-102332377	0	0
TTC22	chr1:2252938-102332377	0	0
CELA3A	chr1:2252938-102332377	0	0
AGMAT	chr1:2252938-102332377	0	0
HNRNPCL4	chr1:2252938-102332377	0	0
MST1L	chr1:2252938-102332377	0	0
IL23R	chr1:2252938-102332377	0	0
SRARP	chr1:2252938-102332377	0	0
PCSK9	chr1:2252938-102332377	0	0
FCN3	chr1:2252938-102332377	0	0
EXTL1	chr1:2252938-102332377	0	0
PRAMEF18	chr1:2252938-102332377	0	0
DCDC2B	chr1:2252938-102332377	0	0
VWA5B1	chr1:2252938-102332377	0	0
AADACL3	chr1:2252938-102332377	0	0
PRAMEF22	chr1:2252938-102332377	0	0
PRAMEF12	chr1:2252938-102332377	0	0
SHISAL2A	chr1:2252938-102332377	0	0
PLPPR5	chr1:2252938-102332377	0	0
PAFAH2	chr1:2252938-102332377	0	0
LDLRAD2	chr1:2252938-102332377	0	0
C1orf174	chr1:2252938-102332377	0	0
HFM1	chr1:2252938-102332377	0	0
TRNP1	chr1:2252938-102332377	0	0
TMEM82	chr1:2252938-102332377	0	0
LURAP1	chr1:2252938-102332377	0	0
PRAMEF5	chr1:2252938-102332377	0	0
PRAMEF19	chr1:2252938-102332377	0	0
ERICH3	chr1:2252938-102332377	0	0
FAM151A	chr1:2252938-102332377	0	0
C1orf52	chr1:2252938-102332377	0	0
CAMK2N1	chr1:2252938-102332377	0	0
PEX10	chr1:2252938-102332377	0	0
SLC2A7	chr1:2252938-102332377	0	0
TFAP2E	chr1:2252938-102332377	0	0
PADI6	chr1:2252938-102332377	0	0
BMP8A	chr1:2252938-102332377	0	0
KDM4A	chr1:2252938-102332377	0	0
CYP4Z1	chr1:2252938-102332377	0	0
AGO4	chr1:2252938-102332377	0	0
HOOK1	chr1:2252938-102332377	0	0
LMO4	chr1:2252938-102332377	0	0
FAM183A	chr1:2252938-102332377	0	0
TXNDC12	chr1:2252938-102332377	0	0
KTI12	chr1:2252938-102332377	0	0
ANGPTL7	chr1:2252938-102332377	0	0
MIR4251	chr1:2252938-102332377	0	0
MIR551A	chr1:2252938-102332377	0	0
MIR4689	chr1:2252938-102332377	0	0
MIR4252	chr1:2252938-102332377	0	0
MIR6728	chr1:2252938-102332377	0	0
MIR34AHG	chr1:2252938-102332377	0	0
MIR5697	chr1:2252938-102332377	0	0
MIR6729	chr1:2252938-102332377	0	0
MIR7846	chr1:2252938-102332377	0	0
MIR4632	chr1:2252938-102332377	0	0
MIR6730	chr1:2252938-102332377	0	0
MIR3675	chr1:2252938-102332377	0	0
MIR3972	chr1:2252938-102332377	0	0
MIR4695	chr1:2252938-102332377	0	0
MIR6084	chr1:2252938-102332377	0	0
MIR1256	chr1:2252938-102332377	0	0
MIR4418	chr1:2252938-102332377	0	0
MIR6127	chr1:2252938-102332377	0	0
MIR4684	chr1:2252938-102332377	0	0
MIR4253	chr1:2252938-102332377	0	0
MIR3115	chr1:2252938-102332377	0	0
MIR378F	chr1:2252938-102332377	0	0
MIR6731	chr1:2252938-102332377	0	0
MIR4425	chr1:2252938-102332377	0	0
MIR3917	chr1:2252938-102332377	0	0
MIR4420	chr1:2252938-102332377	0	0
MIR4254	chr1:2252938-102332377	0	0
MIR5585	chr1:2252938-102332377	0	0
MIR3605	chr1:2252938-102332377	0	0
MIR4255	chr1:2252938-102332377	0	0
MIR6732	chr1:2252938-102332377	0	0
MIR5581	chr1:2252938-102332377	0	0
MIR3659	chr1:2252938-102332377	0	0
MIR6733	chr1:2252938-102332377	0	0
MIR6734	chr1:2252938-102332377	0	0
MIR6735	chr1:2252938-102332377	0	0
MIR6079	chr1:2252938-102332377	0	0
MIR5584	chr1:2252938-102332377	0	0
MIR4421	chr1:2252938-102332377	0	0
MIR6500	chr1:2252938-102332377	0	0
MIR4781	chr1:2252938-102332377	0	0
MIR4422HG	chr1:2252938-102332377	0	0
MIR4422	chr1:2252938-102332377	0	0
MIR4711	chr1:2252938-102332377	0	0
MIR3116-1	chr1:2252938-102332377	0	0
MIR3116-2	chr1:2252938-102332377	0	0
MIR6068	chr1:2252938-102332377	0	0
MIR4794	chr1:2252938-102332377	0	0
MIR3671	chr1:2252938-102332377	0	0
MIR3117	chr1:2252938-102332377	0	0
MIR1262	chr1:2252938-102332377	0	0
MIR7156	chr1:2252938-102332377	0	0
MIR7856	chr1:2252938-102332377	0	0
MIR378G	chr1:2252938-102332377	0	0
MIR2682	chr1:2252938-102332377	0	0
MIR548N	chr1:2252938-102332377	0	0
MIR553	chr1:2252938-102332377	0	0
MIR552	chr1:2252938-102332377	0	0
MIR1976	chr1:2252938-102332377	0	0
MIR761	chr1:2252938-102332377	0	0
MIR30E	chr1:2252938-102332377	0	0
MIR30C1	chr1:2252938-102332377	0	0
MIR186	chr1:2252938-102332377	0	0
MIR34A	chr1:2252938-102332377	0	0
MIR1290	chr1:2252938-102332377	0	0
MIR760	chr1:2252938-102332377	0	0
MIR137HG	chr1:2252938-102332377	0	0
MIR4423	chr1:2252938-102332377	0	0
MIR12132	chr1:2252938-102332377	0	0
MIR12133	chr1:2252938-102332377	0	0
MIR101-1	chr1:2252938-102332377	0	0
MIR137	chr1:2252938-102332377	0	0

## Sheet: del_Met_chr9_chr12
Supplementary File S2. Genes located in recurrent focal and arm-level copy number regions
Gene_name	Coordinates	Oncogene	Tumor_supressor
CDKN2A	chr9:21861932-23692892	0	1
ELAVL2	chr9:21861932-23692892	0	0
DMRTA1	chr9:21861932-23692892	0	0
CDKN2B-AS1	chr9:21861932-23692892	0	0
CDKN2B	chr9:21861932-23692892	0	0
CDKN2A-DT	chr9:21861932-23692892	0	0
LINC01239	chr9:21861932-23692892	0	0
LOC101929563	chr9:21861932-23692892	0	0
MTAP	chr9:21861932-23692892	0	0
KLRB1	chr12:9457546-9748042	0	0

## Sheet: del_Non-met_chr1
Supplementary File S2. Genes located in recurrent focal and arm-level copy number regions
Gene_name	Coordinates	Oncogene	Tumor_supressor
FUBP1	chr1:65272074-120841190	0	1
BCL10	chr1:65272074-120841190	0	1
TENT5C	chr1:65272074-120841190	0	1
RPL5	chr1:65272074-120841190	0	1
TRIM33	chr1:65272074-120841190	0	1
NOTCH2	chr1:65272074-120841190	0	1
JAK1	chr1:65272074-120841190	1	0
NRAS	chr1:65272074-120841190	1	0
ATP1A1	chr1:65272074-120841190	0	0
ATXN7L2	chr1:65272074-120841190	0	0
AGL	chr1:65272074-120841190	0	0
PTGFRN	chr1:65272074-120841190	0	0
SRSF11	chr1:65272074-120841190	0	0
PRKACB	chr1:65272074-120841190	0	0
BRDT	chr1:65272074-120841190	0	0
NOTCH2NLC	chr1:65272074-120841190	0	0
RBMXL1	chr1:65272074-120841190	0	0
SYCP1	chr1:65272074-120841190	0	0
LRIG2	chr1:65272074-120841190	0	0
CD53	chr1:65272074-120841190	0	0
GLMN	chr1:65272074-120841190	0	0
ABCD3	chr1:65272074-120841190	0	0
TSHB	chr1:65272074-120841190	0	0
IL12RB2	chr1:65272074-120841190	0	0
AMY2A	chr1:65272074-120841190	0	0
CRYZ	chr1:65272074-120841190	0	0
RAP1A	chr1:65272074-120841190	0	0
MIER1	chr1:65272074-120841190	0	0
FAM72B	chr1:65272074-120841190	0	0
CHIA	chr1:65272074-120841190	0	0
MSH4	chr1:65272074-120841190	0	0
TTLL7	chr1:65272074-120841190	0	0
CSF1	chr1:65272074-120841190	0	0
HMGCS2	chr1:65272074-120841190	0	0
IFI44L	chr1:65272074-120841190	0	0
BCAR3	chr1:65272074-120841190	0	0
ABCA4	chr1:65272074-120841190	0	0
FPGT-TNNI3K	chr1:65272074-120841190	0	0
LRRC53	chr1:65272074-120841190	0	0
TYW3	chr1:65272074-120841190	0	0
C1orf194	chr1:65272074-120841190	0	0
MIGA1	chr1:65272074-120841190	0	0
ZNF326	chr1:65272074-120841190	0	0
SAMD13	chr1:65272074-120841190	0	0
ZNHIT6	chr1:65272074-120841190	0	0
HS2ST1	chr1:65272074-120841190	0	0
KYAT3	chr1:65272074-120841190	0	0
GBP6	chr1:65272074-120841190	0	0
ZNF644	chr1:65272074-120841190	0	0
DIPK1A	chr1:65272074-120841190	0	0
ACADM	chr1:65272074-120841190	0	0
ST6GALNAC5	chr1:65272074-120841190	0	0
SLC44A3	chr1:65272074-120841190	0	0
RSBN1	chr1:65272074-120841190	0	0
LRRC39	chr1:65272074-120841190	0	0
LOC101928436	chr1:65272074-120841190	0	0
FRRS1	chr1:65272074-120841190	0	0
NBPF6	chr1:65272074-120841190	0	0
KIAA1324	chr1:65272074-120841190	0	0
DRAM2	chr1:65272074-120841190	0	0
PIFO	chr1:65272074-120841190	0	0
INKA2	chr1:65272074-120841190	0	0
ST7L	chr1:65272074-120841190	0	0
OLFML3	chr1:65272074-120841190	0	0
SYT6	chr1:65272074-120841190	0	0
MOV10	chr1:65272074-120841190	0	0
CYB561D1	chr1:65272074-120841190	0	0
RPE65	chr1:65272074-120841190	0	0
SARS1	chr1:65272074-120841190	0	0
OLFM3	chr1:65272074-120841190	0	0
BARHL2	chr1:65272074-120841190	0	0
SLC30A7	chr1:65272074-120841190	0	0
SLC44A5	chr1:65272074-120841190	0	0
AMY2B	chr1:65272074-120841190	0	0
PIGK	chr1:65272074-120841190	0	0
DCLRE1B	chr1:65272074-120841190	0	0
CTH	chr1:65272074-120841190	0	0
RTCA	chr1:65272074-120841190	0	0
PHTF1	chr1:65272074-120841190	0	0
TRIM45	chr1:65272074-120841190	0	0
GFI1	chr1:65272074-120841190	0	0
ODF2L	chr1:65272074-120841190	0	0
ASB17	chr1:65272074-120841190	0	0
AHCYL1	chr1:65272074-120841190	0	0
EVI5	chr1:65272074-120841190	0	0
HAO2	chr1:65272074-120841190	0	0
KCNA3	chr1:65272074-120841190	0	0
AMIGO1	chr1:65272074-120841190	0	0
SLC16A4	chr1:65272074-120841190	0	0
GDAP2	chr1:65272074-120841190	0	0
GBP1	chr1:65272074-120841190	0	0
AMY1C	chr1:65272074-120841190	0	0
WLS	chr1:65272074-120841190	0	0
ADORA3	chr1:65272074-120841190	0	0
DPYD	chr1:65272074-120841190	0	0
TMEM167B	chr1:65272074-120841190	0	0
ADGRL4	chr1:65272074-120841190	0	0
PSMA5	chr1:65272074-120841190	0	0
SGIP1	chr1:65272074-120841190	0	0
BCL2L15	chr1:65272074-120841190	0	0
FPGT	chr1:65272074-120841190	0	0
VTCN1	chr1:65272074-120841190	0	0
SORT1	chr1:65272074-120841190	0	0
LHX8	chr1:65272074-120841190	0	0
HSD3B2	chr1:65272074-120841190	0	0
RWDD3	chr1:65272074-120841190	0	0
DDAH1	chr1:65272074-120841190	0	0
TMED5	chr1:65272074-120841190	0	0
SSX2IP	chr1:65272074-120841190	0	0
VANGL1	chr1:65272074-120841190	0	0
ADGRL2	chr1:65272074-120841190	0	0
STRIP1	chr1:65272074-120841190	0	0
ARHGAP29	chr1:65272074-120841190	0	0
RPF1	chr1:65272074-120841190	0	0
COL11A1	chr1:65272074-120841190	0	0
PRPF38B	chr1:65272074-120841190	0	0
TCTEX1D1	chr1:65272074-120841190	0	0
MAB21L3	chr1:65272074-120841190	0	0
OVGP1	chr1:65272074-120841190	0	0
PDE4B	chr1:65272074-120841190	0	0
LRRC7	chr1:65272074-120841190	0	0
MTF2	chr1:65272074-120841190	0	0
DIRAS3	chr1:65272074-120841190	0	0
ATP5PB	chr1:65272074-120841190	0	0
SNX7	chr1:65272074-120841190	0	0
CSDE1	chr1:65272074-120841190	0	0
GADD45A	chr1:65272074-120841190	0	0
DENND2C	chr1:65272074-120841190	0	0
CLCA2	chr1:65272074-120841190	0	0
PTBP2	chr1:65272074-120841190	0	0
PLPPR4	chr1:65272074-120841190	0	0
CDC14A	chr1:65272074-120841190	0	0
PRMT6	chr1:65272074-120841190	0	0
PKN2	chr1:65272074-120841190	0	0
PTGFR	chr1:65272074-120841190	0	0
EXTL2	chr1:65272074-120841190	0	0
ZNF697	chr1:65272074-120841190	0	0
HIPK1	chr1:65272074-120841190	0	0
PHGDH	chr1:65272074-120841190	0	0
USP33	chr1:65272074-120841190	0	0
WNT2B	chr1:65272074-120841190	0	0
LEPR	chr1:65272074-120841190	0	0
NHLH2	chr1:65272074-120841190	0	0
SLC35A3	chr1:65272074-120841190	0	0
GBP4	chr1:65272074-120841190	0	0
MCOLN3	chr1:65272074-120841190	0	0
SLC6A17	chr1:65272074-120841190	0	0
PSRC1	chr1:65272074-120841190	0	0
CDC7	chr1:65272074-120841190	0	0
SH3GLB1	chr1:65272074-120841190	0	0
GBP3	chr1:65272074-120841190	0	0
LRRC40	chr1:65272074-120841190	0	0
CEPT1	chr1:65272074-120841190	0	0
ST6GALNAC3	chr1:65272074-120841190	0	0
CCN1	chr1:65272074-120841190	0	0
VCAM1	chr1:65272074-120841190	0	0
GNG5	chr1:65272074-120841190	0	0
NTNG1	chr1:65272074-120841190	0	0
AK4	chr1:65272074-120841190	0	0
DNAJB4	chr1:65272074-120841190	0	0
MCOLN2	chr1:65272074-120841190	0	0
CHI3L2	chr1:65272074-120841190	0	0
PALMD	chr1:65272074-120841190	0	0
AK5	chr1:65272074-120841190	0	0
WDR47	chr1:65272074-120841190	0	0
WDR77	chr1:65272074-120841190	0	0
TSPAN2	chr1:65272074-120841190	0	0
COL24A1	chr1:65272074-120841190	0	0
TRMT13	chr1:65272074-120841190	0	0
SLC16A1	chr1:65272074-120841190	0	0
C1orf162	chr1:65272074-120841190	0	0
CTBS	chr1:65272074-120841190	0	0
GBP5	chr1:65272074-120841190	0	0
CNN3	chr1:65272074-120841190	0	0
PPM1J	chr1:65272074-120841190	0	0
EPS8L3	chr1:65272074-120841190	0	0
AP4B1	chr1:65272074-120841190	0	0
AMY1A	chr1:65272074-120841190	0	0
CLCC1	chr1:65272074-120841190	0	0
GSTM4	chr1:65272074-120841190	0	0
SPAG17	chr1:65272074-120841190	0	0
TLCD4	chr1:65272074-120841190	0	0
SLC25A24	chr1:65272074-120841190	0	0
CD2	chr1:65272074-120841190	0	0
LRRIQ3	chr1:65272074-120841190	0	0
LEPROT	chr1:65272074-120841190	0	0
NEXN	chr1:65272074-120841190	0	0
S1PR1	chr1:65272074-120841190	0	0
WARS2	chr1:65272074-120841190	0	0
DNAJC6	chr1:65272074-120841190	0	0
C1orf146	chr1:65272074-120841190	0	0
PTPN22	chr1:65272074-120841190	0	0
LRRC8B	chr1:65272074-120841190	0	0
INSL5	chr1:65272074-120841190	0	0
LPAR3	chr1:65272074-120841190	0	0
TMIGD3	chr1:65272074-120841190	0	0
MFSD14A	chr1:65272074-120841190	0	0
GPSM2	chr1:65272074-120841190	0	0
TTF2	chr1:65272074-120841190	0	0
IGSF3	chr1:65272074-120841190	0	0
TGFBR3	chr1:65272074-120841190	0	0
LAMTOR5	chr1:65272074-120841190	0	0
SELENOF	chr1:65272074-120841190	0	0
ADAM30	chr1:65272074-120841190	0	0
LRRC8D	chr1:65272074-120841190	0	0
SLC35D1	chr1:65272074-120841190	0	0
CD101	chr1:65272074-120841190	0	0
CAPZA1	chr1:65272074-120841190	0	0
KCNA10	chr1:65272074-120841190	0	0
GPR88	chr1:65272074-120841190	0	0
NEGR1	chr1:65272074-120841190	0	0
GSTM2	chr1:65272074-120841190	0	0
AMPD2	chr1:65272074-120841190	0	0
ALX3	chr1:65272074-120841190	0	0
REG4	chr1:65272074-120841190	0	0
MAGI3	chr1:65272074-120841190	0	0
BTBD8	chr1:65272074-120841190	0	0
ZZZ3	chr1:65272074-120841190	0	0
SYDE2	chr1:65272074-120841190	0	0
KCNA2	chr1:65272074-120841190	0	0
VAV3	chr1:65272074-120841190	0	0
RAVER2	chr1:65272074-120841190	0	0
TAFA3	chr1:65272074-120841190	0	0
DEPDC1	chr1:65272074-120841190	0	0
GSTM1	chr1:65272074-120841190	0	0
CD58	chr1:65272074-120841190	0	0
UBL4B	chr1:65272074-120841190	0	0
F3	chr1:65272074-120841190	0	0
HENMT1	chr1:65272074-120841190	0	0
GBP7	chr1:65272074-120841190	0	0
SERBP1	chr1:65272074-120841190	0	0
CLCA4	chr1:65272074-120841190	0	0
KCND3	chr1:65272074-120841190	0	0
DDX20	chr1:65272074-120841190	0	0
CELSR2	chr1:65272074-120841190	0	0
WDR3	chr1:65272074-120841190	0	0
NBPF4	chr1:65272074-120841190	0	0
GSTM5	chr1:65272074-120841190	0	0
GNG12	chr1:65272074-120841190	0	0
RNPC3	chr1:65272074-120841190	0	0
DNASE2B	chr1:65272074-120841190	0	0
HHLA3	chr1:65272074-120841190	0	0
WDR63	chr1:65272074-120841190	0	0
CCDC18	chr1:65272074-120841190	0	0
EPHX4	chr1:65272074-120841190	0	0
SETSIP	chr1:65272074-120841190	0	0
RBM15	chr1:65272074-120841190	0	0
DENND2D	chr1:65272074-120841190	0	0
KCNC4	chr1:65272074-120841190	0	0
DPH5	chr1:65272074-120841190	0	0
GIPC2	chr1:65272074-120841190	0	0
ALG14	chr1:65272074-120841190	0	0
GNAI3	chr1:65272074-120841190	0	0
WDR78	chr1:65272074-120841190	0	0
ANKRD13C	chr1:65272074-120841190	0	0
GBP2	chr1:65272074-120841190	0	0
TNNI3K	chr1:65272074-120841190	0	0
SASS6	chr1:65272074-120841190	0	0
IFI44	chr1:65272074-120841190	0	0
GPR61	chr1:65272074-120841190	0	0
RHOC	chr1:65272074-120841190	0	0
GSTM3	chr1:65272074-120841190	0	0
CLCA1	chr1:65272074-120841190	0	0
C1orf141	chr1:65272074-120841190	0	0
GNAT2	chr1:65272074-120841190	0	0
SIKE1	chr1:65272074-120841190	0	0
GCLM	chr1:65272074-120841190	0	0
CASQ2	chr1:65272074-120841190	0	0
HSD3B1	chr1:65272074-120841190	0	0
RABGGTB	chr1:65272074-120841190	0	0
AMPD1	chr1:65272074-120841190	0	0
DBT	chr1:65272074-120841190	0	0
SLC22A15	chr1:65272074-120841190	0	0
ZRANB2	chr1:65272074-120841190	0	0
MYBPHL	chr1:65272074-120841190	0	0
STXBP3	chr1:65272074-120841190	0	0
DR1	chr1:65272074-120841190	0	0
NBPF7	chr1:65272074-120841190	0	0
NGF	chr1:65272074-120841190	0	0
SPATA1	chr1:65272074-120841190	0	0
LRRC8C	chr1:65272074-120841190	0	0
LINC02801	chr1:65272074-120841190	0	0
FAM102B	chr1:65272074-120841190	0	0
RPAP2	chr1:65272074-120841190	0	0
FNBP1L	chr1:65272074-120841190	0	0
LRIF1	chr1:65272074-120841190	0	0
TBX15	chr1:65272074-120841190	0	0
GTF2B	chr1:65272074-120841190	0	0
BCAS2	chr1:65272074-120841190	0	0
CTTNBP2NL	chr1:65272074-120841190	0	0
MAN1A2	chr1:65272074-120841190	0	0
AKNAD1	chr1:65272074-120841190	0	0
TLCD4-RWDD3	chr1:65272074-120841190	0	0
PTGER3	chr1:65272074-120841190	0	0
DNTTIP2	chr1:65272074-120841190	0	0
IL23R	chr1:65272074-120841190	0	0
PLPPR5	chr1:65272074-120841190	0	0
TAF13	chr1:65272074-120841190	0	0
AMY1B	chr1:65272074-120841190	0	0
SYPL2	chr1:65272074-120841190	0	0
HFM1	chr1:65272074-120841190	0	0
ERICH3	chr1:65272074-120841190	0	0
C1orf52	chr1:65272074-120841190	0	0
PROK1	chr1:65272074-120841190	0	0
LMO4	chr1:65272074-120841190	0	0
FNDC7	chr1:65272074-120841190	0	0
MIR3671	chr1:65272074-120841190	0	0
MIR3117	chr1:65272074-120841190	0	0
MIR1262	chr1:65272074-120841190	0	0
MIR7156	chr1:65272074-120841190	0	0
MIR7856	chr1:65272074-120841190	0	0
MIR378G	chr1:65272074-120841190	0	0
MIR2682	chr1:65272074-120841190	0	0
MIR548N	chr1:65272074-120841190	0	0
MIR553	chr1:65272074-120841190	0	0
MIR7852	chr1:65272074-120841190	0	0
MIR4256	chr1:65272074-120841190	0	0
MIR186	chr1:65272074-120841190	0	0
MIR548AC	chr1:65272074-120841190	0	0
MIR197	chr1:65272074-120841190	0	0
MIR760	chr1:65272074-120841190	0	0
MIR137HG	chr1:65272074-120841190	0	0
MIR4423	chr1:65272074-120841190	0	0
MIR12133	chr1:65272074-120841190	0	0
MIR11399	chr1:65272074-120841190	0	0
MIR320B1	chr1:65272074-120841190	0	0
MIR101-1	chr1:65272074-120841190	0	0
MIR942	chr1:65272074-120841190	0	0
MIR137	chr1:65272074-120841190	0	0

## Sheet: del_Non-met_chr14
Supplementary File S2. Genes located in recurrent focal and arm-level copy number regions
Gene_name	Coordinates	Oncogene	Tumor_supressor
TMEM121	chr14:105994859-106387465	0	0
MIR8071-1	chr14:105994859-106387465	0	0
MIR8071-2	chr14:105994859-106387465	0	0
MIR4507	chr14:105994859-106387465	0	0
MIR4538	chr14:105994859-106387465	0	0
MIR4537	chr14:105994859-106387465	0	0
MIR4539	chr14:105994859-106387465	0	0
