# Supplementary material for: Chromosomal instability and a deregulated cell cycle are intrinsic features of high‐risk gastrointestinal stromal tumours with a metastatic potential
Source: Mol Oncol. 2023 Sep 3;17(11):2432–50. doi: 10.1002/1878-0261.13514 (PMC10620130; doi:10.1002/1878-0261.13514)
Supplement: Supplementary file 3 — Data S3. A genomic complexity score analysis for the GIST samples. [file MOL2-17-2432-s005.xlsx]

## Sheet: Data
Supplementary File S3. A genomic complexity score analysis for the GIST samples. Distribution plots for the number of affected chromosomes generated with various CIN scoring algorithms.
CIN metric results
Sample	Aggressiveness	chrom_affected	chrom_affected_CIN	cna	base_segments	base_segments_CIN	break_points	fga	fga_CIN	modified_tai	modified_tai_CIN
GIST1	Met	13	High	27	608191241	Low	112	0.213	Low	-0.156	Low
GIST3	Met	12	High	13	804899158	Low	42	0.28	Low	-0.161	Low
GIST5	Met	12	High	7	356993235	Low	28	0.123	Low	-0.077	Low
GIST6	Met	22	High	25	2477769754	High	106	0.862	High	-0.729	High
GIST7	Met	12	High	30	989316875	Low	90	0.343	Low	-0.154	Low
GIST8	Met	23	High	19	2192047307	High	70	0.762	High	0.584	High
GIST10	Met	11	High	9	1082596324	Low	38	0.376	Low	-0.164	Low
GIST11	Met	7	Low	23	306194728	Low	58	0.106	Low	-0.076	Low
GIST12	Met	18	High	15	1713777563	High	64	0.596	High	-0.181	Low
GIST24	Met	15	High	60	852889423	Low	170	0.297	Low	-0.152	Low
GIST13	Non-met	7	Low	10	276960575	Low	44	0.096	Low	-0.08	Low
GIST14	Non-met	20	High	25	2413570661	High	66	0.787	High	0.657	High
GIST15	Non-met	3	Low	2	146491238	Low	12	0.051	Low	-0.019	Low
GIST16	Non-met	2	Low	0	122041192	Low	6	0.042	Low	-0.04	Low
GIST17	Non-met	7	Low	2	648860893	Low	14	0.225	Low	-0.058	Low
GIST18	Non-met	5	Low	4	377916022	Low	18	0.132	Low	-0.053	Low
GIST19	Non-met	12	High	45	716380128	Low	122	0.249	Low	-0.001	Low
GIST20	Non-met	6	Low	4	433797224	Low	30	0.151	Low	-0.088	Low
GIST21	Non-met	1	Low	0	87081638	Low	2	0.03	Low	-0.018	Low
GIST22	Non-met	2	Low	1	330076924	Low	4	0.115	Low	0.011	Low
GIST23	Non-met	6	Low	5	557414827	Low	18	0.194	Low	0.071	Low
Thresholds
Metric	Threshold
chrom_affected	9
base_segments	1500000000
fga	0.53
modified_tai	|0.4|
