# Supplementary material for: Chromosomal instability and a deregulated cell cycle are intrinsic features of high‐risk gastrointestinal stromal tumours with a metastatic potential
Source: Mol Oncol. 2023 Sep 3;17(11):2432–50. doi: 10.1002/1878-0261.13514 (PMC10620130; doi:10.1002/1878-0261.13514)
Supplement: Supplementary file 4 — Data S4. Allele‐specific DNA copy‐number variation and frequency analysis outputs were generated using FACETS. [file MOL2-17-2432-s007.xlsx]

## Sheet: Sheet1
Supplementary File S4. Allele-specific DNA copy-number variation and frequency analysis outputs generated using FACETS.
Sample	#chromosome	SNPs_count	heterozygous_SNPs_count	CN_logR_median	minor_allele_freq_ratio	segment_cluster	CN_logR_median_in_cluster	minor_allele_freq_ratio_in_cluster	cellular_fraction	total_copy_number	minor_copy_number	cluster_specific_cellular_fraction_MM_EM_optimized	cluster_specific_total_copy_number_MM_EM_optimized	cluster_specific_minor_copy_number_MM_EM_optimized	segment_start	segment_end	segment_length	cellular_fraction_MM_EM_optimized	total_copy_number_MM_EM_optimized	minor_copy_number_MM_EM_optimized	clonal_cluster
GIST1	1	6897	788	0.110283	0.0233338	11	0.126763	0.0285874	1	2	1	1	2	1	721364	33272083	32.5507	1	2	1	1
GIST1	1	404	17	-0.824703	9.79893	4	-0.803694	9.06929	0.950485	1	0	0.950485	1	0	33276247	35734747	2.4585	0.950485	1	0	1
GIST1	1	6065	526	0.120823	0.0233721	11	0.126763	0.0285874	1	2	1	1	2	1	35791033	87814380	52.0233	1	2	1	1
GIST1	1	950	84	-0.792426	9.57172	4	-0.803694	9.06929	0.950485	1	0	0.950485	1	0	89150337	99772203	10.6219	0.950485	1	0	1
GIST1	1	284	27	0.710763	0.553719	20	0.695229	0.52114	0.950485	3	1	0.950485	3	1	99772303	103343637	3.57133	0.950485	3	1	1
GIST1	1	104	2	0.138469	-0.00789835	13	0.126763	NA	0.950485	2	NA	NA	2	NA	103345240	107867364	4.52212	NA	2	NA	NA
GIST1	1	132	20	0.6647	0.47851	20	0.695229	0.52114	0.950485	3	1	0.950485	3	1	107937883	109284422	1.34654	0.950485	3	1	1
GIST1	1	1626	139	-0.789763	9.88724	4	-0.803694	9.06929	0.950485	1	0	0.950485	1	0	109294853	118008902	8.71405	0.950485	1	0	1
GIST1	1	26	0	0.0966054	0	13	0.126763	NA	0.950485	2	NA	NA	2	NA	118035782	118430406	0.394624	NA	2	NA	NA
GIST1	1	115	5	-0.810412	10.4413	6	-0.803694	NA	0.950485	1	0	0.950485	1	0	118439482	119433438	0.993956	0.950485	1	0	1
GIST1	1	21	1	0.519618	7.80489	17	0.519618	NA	0.950485	3	NA	0.764137	1	0	119441722	119923247	0.481525	0.950485	1	0	1
GIST1	1	155	13	-0.849597	5.69603	3	-0.85678	NA	0.950485	1	0	0.950485	1	0	119923773	120548206	0.624433	0.950485	1	0	1
GIST1	1	100	51	-0.143111	0.379521	10	-0.143111	0.379521	0.425875	1	0	1	2	1	120611554	145016035	24.4045	1	2	1	1
GIST1	1	14353	1522	0.130186	0.0325843	11	0.126763	0.0285874	1	2	1	1	2	1	145018023	249212581	104.195	1	2	1	1
GIST1	2	23318	2227	0.134782	0.0314195	11	0.126763	0.0285874	1	2	1	1	2	1	41647	243037246	242.996	1	2	1	1
GIST1	3	8077	698	-0.796699	9.52647	4	-0.803694	9.06929	0.950485	1	0	0.950485	1	0	361547	58923499	58.562	0.950485	1	0	1
GIST1	3	920	71	0.117629	0.0199941	11	0.126763	0.0285874	1	2	1	1	2	1	59738064	90283541	30.5455	1	2	1	1
GIST1	3	1031	83	-0.7852	9.23569	4	-0.803694	9.06929	0.950485	1	0	0.950485	1	0	93593168	111304197	17.711	0.950485	1	0	1
GIST1	3	251	30	0.175511	-0.00539722	14	0.182358	0.098199	0.153201	2	0	0.157082	2	0	111312513	112738625	1.42611	1	2	1	1
GIST1	3	174	14	-0.80713	8.10925	6	-0.803694	NA	0.950485	1	0	0.950485	1	0	112935138	113393811	0.458673	0.950485	1	0	1
GIST1	3	313	29	0.908248	0.69946	24	0.894926	0.80271	0.689095	4	1	0.692972	4	1	113440595	119373455	5.93286	0.950485	3	1	1
GIST1	3	62	4	0.0963372	-0.0523558	13	0.126763	NA	0.950485	2	NA	NA	2	NA	119378909	119666266	0.287357	NA	2	NA	NA
GIST1	3	1079	145	-0.801698	9.64004	4	-0.803694	9.06929	0.950485	1	0	0.950485	1	0	119720980	125899807	6.17883	0.950485	1	0	1
GIST1	3	183	13	0.173532	-0.000789828	15	0.182358	NA	0.950485	2	NA	NA	2	NA	126062663	127106476	1.04381	NA	2	NA	NA
GIST1	3	470	55	-0.79549	9.5406	4	-0.803694	9.06929	0.950485	1	0	0.950485	1	0	127292467	129547084	2.25462	0.950485	1	0	1
GIST1	3	193	5	0.900159	1.19278	25	0.894926	NA	0.950485	3	NA	0.707015	4	NA	129694914	131068673	1.37376	0.950485	4	NA	1
GIST1	3	440	41	-0.807728	8.82405	5	-0.803694	4.47527	0.880468	1	0	0.950485	1	0	131100699	134514635	3.41394	0.950485	1	0	1
GIST1	3	370	29	0.876495	0.913462	24	0.894926	0.80271	0.689095	4	1	0.692972	4	1	134644636	138669285	4.02465	0.950485	3	1	1
GIST1	3	122	3	-0.784328	5.48118	6	-0.803694	NA	0.950485	1	0	0.950485	1	0	138724757	140785693	2.06094	0.950485	1	0	1
GIST1	3	378	40	0.130678	0.035584	11	0.126763	0.0285874	1	2	1	1	2	1	140866071	143708692	2.84262	1	2	1	1
GIST1	3	350	26	-0.797302	9.95042	4	-0.803694	9.06929	0.950485	1	0	0.950485	1	0	145788472	150480463	4.69199	0.950485	1	0	1
GIST1	3	3815	344	0.137878	0.0222003	11	0.126763	0.0285874	1	2	1	1	2	1	150588992	197765432	47.1764	1	2	1	1
GIST1	4	3702	498	-0.789568	9.07423	4	-0.803694	9.06929	0.950485	1	0	0.950485	1	0	53469	49063834	49.0104	0.950485	1	0	1
GIST1	4	35	1	0.658357	0.424625	21	0.695229	NA	0.950485	3	NA	0.931511	3	NA	52709320	52896050	0.18673	0.950485	3	NA	1
GIST1	4	308	23	0.208531	0.193637	14	0.182358	0.098199	0.153201	2	0	0.157082	2	0	52899602	56770708	3.87111	1	2	1	1
GIST1	4	296	40	0.812164	0.839065	23	0.812164	0.839065	0.689095	4	1	0.816899	4	1	56818294	66286206	9.46791	0.950485	3	1	1
GIST1	4	1681	142	-0.787388	9.49214	4	-0.803694	9.06929	0.950485	1	0	0.950485	1	0	66356159	84194809	17.8387	0.950485	1	0	1
GIST1	4	3876	346	0.134443	0.0213334	11	0.126763	0.0285874	1	2	1	1	2	1	84200211	151170887	66.9707	1	2	1	1
GIST1	4	2211	226	-0.789928	8.95793	4	-0.803694	9.06929	0.950485	1	0	0.950485	1	0	151174471	190947451	39.773	0.950485	1	0	1
GIST1	5	13891	1404	0.133274	0.026499	11	0.126763	0.0285874	1	2	1	1	2	1	140532	180687830	180.547	1	2	1	1
GIST1	6	1399	174	0.117177	0.0309348	11	0.126763	0.0285874	1	2	1	1	2	1	203397	22570614	22.3672	1	2	1	1
GIST1	6	4267	646	-0.791736	8.36659	4	-0.803694	9.06929	0.950485	1	0	0.950485	1	0	24134649	40400662	16.266	0.950485	1	0	1
GIST1	6	5912	517	0.134524	0.0262461	11	0.126763	0.0285874	1	2	1	1	2	1	40996363	117650500	76.6541	1	2	1	1
GIST1	6	73	10	-0.824617	10.6848	6	-0.803694	NA	0.950485	1	0	0.950485	1	0	117658503	117869491	0.210988	0.950485	1	0	1
GIST1	6	4310	480	0.134225	0.0310657	11	0.126763	0.0285874	1	2	1	1	2	1	117884431	170892792	53.0084	1	2	1	1
GIST1	7	14794	1658	0.133695	0.0315876	11	0.126763	0.0285874	1	2	1	1	2	1	193240	158937226	158.744	1	2	1	1
GIST1	8	6289	639	0.13182	0.02932	11	0.126763	0.0285874	1	2	1	1	2	1	182934	97307554	97.1246	1	2	1	1
GIST1	8	5	2	-0.950819	10.0784	2	-0.950819	NA	0.950485	1	0	0.950485	1	0	97312097	97321898	0.009801	0.950485	1	0	1
GIST1	8	3931	431	0.125665	0.0283449	11	0.126763	0.0285874	1	2	1	1	2	1	97332661	146279389	48.9467	1	2	1	1
GIST1	9	12648	1319	0.116857	0.0326629	11	0.126763	0.0285874	1	2	1	1	2	1	154718	141071720	140.917	1	2	1	1
GIST1	10	2953	362	0.116793	12.0791	12	0.126763	12.584	0.950485	2	0	0.950485	2	0	95220	38672161	38.5769	0.950485	2	0	1
GIST1	10	7023	652	-0.797236	7.82707	4	-0.803694	9.06929	0.950485	1	0	0.950485	1	0	42905631	108924055	66.0184	0.950485	1	0	1
GIST1	10	2611	288	0.131255	0.0333769	11	0.126763	0.0285874	1	2	1	1	2	1	111440719	135473156	24.0324	1	2	1	1
GIST1	11	17747	2006	0.12536	0.0250698	11	0.126763	0.0285874	1	2	1	1	2	1	193194	134257607	134.064	1	2	1	1
GIST1	12	17047	1655	0.126356	0.0305498	11	0.126763	0.0285874	1	2	1	1	2	1	176218	133797649	133.621	1	2	1	1
GIST1	13	5386	541	0.126077	0.0310249	11	0.126763	0.0285874	1	2	1	1	2	1	19600515	113917897	94.3174	1	2	1	1
GIST1	13	218	29	-0.789725	8.67277	5	-0.803694	4.47527	0.880468	1	0	0.950485	1	0	113917988	115091786	1.1738	0.950485	1	0	1
GIST1	14	40	13	-0.451495	0.542374	9	-0.451495	NA	0.950485	1	0	0.663765	1	0	19890068	20404874	0.514806	NA	2	NA	NA
GIST1	14	6897	711	-0.806957	9.46871	4	-0.803694	9.06929	0.950485	1	0	0.950485	1	0	20443872	79933804	59.4899	0.950485	1	0	1
GIST1	14	3133	399	0.114796	0.0276994	11	0.126763	0.0285874	1	2	1	1	2	1	80130256	107283270	27.153	1	2	1	1
GIST1	15	74	28	-0.706517	0.286031	7	-0.710486	0.286031	0.425875	0	0	0.88049	1	0	20169997	22836192	2.6662	0.629439	1	0	3
GIST1	15	10515	910	-0.823731	9.33029	4	-0.803694	9.06929	0.950485	1	0	0.950485	1	0	22840177	102211978	79.3718	0.950485	1	0	1
GIST1	15	44	8	-0.726479	4.68168	8	-0.710486	NA	0.950485	1	0	0.910534	1	0	102215911	102389791	0.17388	0.950485	1	0	1
GIST1	16	6517	778	0.118395	0.0273693	11	0.126763	0.0285874	1	2	1	1	2	1	81779	33965487	33.8837	1	2	1	1
GIST1	16	2907	270	-0.813088	9.15931	4	-0.803694	9.06929	0.950485	1	0	0.950485	1	0	34256882	68943309	34.6864	0.950485	1	0	1
GIST1	16	12	0	0.0948742	0	13	0.126763	NA	0.950485	2	NA	NA	2	NA	68953070	69074417	0.121347	NA	2	NA	NA
GIST1	16	65	6	-0.85678	11.3921	3	-0.85678	NA	0.950485	1	0	0.950485	1	0	69117457	69354167	0.23671	0.950485	1	0	1
GIST1	16	94	12	0.114318	0.0439621	13	0.126763	NA	0.950485	2	NA	NA	2	NA	69354682	69752407	0.397725	NA	2	NA	NA
GIST1	16	632	75	-0.79814	3.02311	5	-0.803694	4.47527	0.880468	1	0	0.950485	1	0	69760248	71957286	2.19704	0.950485	1	0	1
GIST1	16	602	100	0.121202	0.0486509	11	0.126763	0.0285874	1	2	1	1	2	1	71958657	77246795	5.28814	1	2	1	1
GIST1	16	49	4	-0.886144	9.10364	3	-0.85678	NA	0.950485	1	0	0.950485	1	0	77318001	77850996	0.532995	0.950485	1	0	1
GIST1	16	23	4	0.189857	0.137385	15	0.182358	NA	0.950485	2	NA	NA	2	NA	77859325	78198125	0.3388	NA	2	NA	NA
GIST1	16	578	112	-0.800546	9.52885	4	-0.803694	9.06929	0.950485	1	0	0.950485	1	0	78312527	84695746	6.38322	0.950485	1	0	1
GIST1	16	84	22	0.183974	0.0505655	14	0.182358	0.098199	0.153201	2	0	0.157082	2	0	84765740	85667658	0.901918	1	2	1	1
GIST1	16	40	1	-0.793498	6.05077	6	-0.803694	NA	0.950485	1	0	0.950485	1	0	85667728	85814951	0.147223	0.950485	1	0	1
GIST1	16	262	36	0.176229	0.13955	14	0.182358	0.098199	0.153201	2	0	0.157082	2	0	85822713	88696915	2.8742	1	2	1	1
GIST1	16	452	75	-0.791727	9.29346	4	-0.803694	9.06929	0.950485	1	0	0.950485	1	0	88697771	89795741	1.09797	0.950485	1	0	1
GIST1	16	61	6	0.205138	0.00833811	15	0.182358	NA	0.950485	2	NA	NA	2	NA	89799811	89882983	0.083172	NA	2	NA	NA
GIST1	16	30	4	-0.818165	4.83316	6	-0.803694	NA	0.950485	1	0	0.950485	1	0	89902482	89953992	0.05151	0.950485	1	0	1
GIST1	16	105	11	0.0859131	0.00221141	13	0.126763	NA	0.950485	2	NA	NA	2	NA	89958538	90161097	0.202559	NA	2	NA	NA
GIST1	17	17743	1981	0.111922	0.0264527	11	0.126763	0.0285874	1	2	1	1	2	1	6159	81083295	81.0771	1	2	1	1
GIST1	18	4843	522	0.113946	0.0302459	11	0.126763	0.0285874	1	2	1	1	2	1	116944	78005189	77.8882	1	2	1	1
GIST1	19	18333	2381	0.130641	0.0280451	11	0.126763	0.0285874	1	2	1	1	2	1	107456	59082793	58.9753	1	2	1	1
GIST1	20	6215	703	0.114539	0.0260669	11	0.126763	0.0285874	1	2	1	1	2	1	68279	52199432	52.1312	1	2	1	1
GIST1	20	1610	214	-0.809521	9.64567	4	-0.803694	9.06929	0.950485	1	0	0.950485	1	0	52558098	62959184	10.4011	0.950485	1	0	1
GIST1	21	31	4	0.421339	0.12334	16	0.421339	NA	0.950485	2	NA	NA	2	NA	9826377	11038671	1.21229	NA	2	NA	NA
GIST1	21	257	32	0.750942	0.166324	22	0.750942	0.166324	0.276693	6	2	0.950485	5	2	11039344	22910322	11.871	0.867269	3	1	2
GIST1	21	260	34	1.08548	0.0221898	27	1.08548	0.0221898	0.950485	4	2	0.936091	4	2	26946341	30934157	3.98782	0.950485	4	2	1
GIST1	21	142	29	0.645503	0.398036	18	0.637542	0.398036	0.880468	3	1	0.868803	3	1	30949342	32582543	1.6332	0.867269	3	1	2
GIST1	21	344	25	1.03207	0.0217892	26	1.03364	0.0238491	0.880468	4	2	0.870215	4	2	32585809	34841099	2.25529	0.867269	4	2	2
GIST1	21	110	6	1.29903	0.120883	28	1.29903	NA	0.950485	5	NA	0.849664	5	NA	34851107	35012719	0.161612	0.950485	5	NA	1
GIST1	21	491	80	1.03429	0.0245423	26	1.03364	0.0238491	0.880468	4	2	0.870215	4	2	35013476	40547555	5.53408	0.867269	4	2	2
GIST1	21	193	8	0.633795	0.495791	19	0.637542	NA	0.950485	3	NA	0.835824	3	NA	40549289	42218483	1.66919	0.950485	3	NA	1
GIST1	21	516	97	0.117873	13.3314	12	0.126763	12.584	0.950485	2	0	0.950485	2	0	42540356	45076642	2.53629	0.950485	2	0	1
GIST1	21	163	10	0.686069	0.564558	21	0.695229	NA	0.950485	3	NA	0.931511	3	NA	45078009	45565379	0.48737	0.950485	3	NA	1
GIST1	21	823	183	0.110309	13.445	12	0.126763	12.584	0.950485	2	0	0.950485	2	0	45643008	48084149	2.44114	0.950485	2	0	1
GIST1	22	2202	260	0.106105	0.0284352	11	0.126763	0.0285874	1	2	1	1	2	1	16157827	29622459	13.4646	1	2	1	1
GIST1	22	2140	294	-0.819322	9.2269	4	-0.803694	9.06929	0.950485	1	0	0.950485	1	0	29627104	39358296	9.73119	0.950485	1	0	1
GIST1	22	11	2	-4.94421	0.230493	1	-4.94421	NA	0.950485	0	0	0.950485	0	0	39358586	39388139	0.029553	0.950485	0	0	1
GIST1	22	2417	296	-0.80973	9.05172	4	-0.803694	9.06929	0.950485	1	0	0.950485	1	0	39388471	51220768	11.8323	0.950485	1	0	1
GIST1	23	10814	610	0.147589	0.0269964	11	0.126763	0.0285874	1	2	1	1	2	1	201017	155237229	155.036	1	2	1	NA
GIST3	1	160	29	0.117772	-0.000419796	11	0.125425	0.0289617	1	2	1	1	2	1	721389	1116182	0.394793	1	2	1	1
GIST3	1	8408	896	0.0589517	0.0327503	10	0.0751679	0.0305099	1	2	1	1	2	1	1117257	43830735	42.7135	1	2	1	1
GIST3	1	21389	2118	0.129239	0.0292136	11	0.125425	0.0289617	1	2	1	1	2	1	43831100	249212579	205.381	1	2	1	1
GIST3	2	10463	970	0.124487	0.0248196	11	0.125425	0.0289617	1	2	1	1	2	1	41477	125671720	125.63	1	2	1	1
GIST3	2	7893	579	-0.739228	6.6299	5	-0.752133	6.59865	0.922266	1	0	0.922266	1	0	127447763	214239810	86.792	0.922266	1	0	1
GIST3	2	4048	474	0.0956024	0.0316695	11	0.125425	0.0289617	1	2	1	1	2	1	214261307	243037019	28.7757	1	2	1	1
GIST3	3	17496	1693	-0.756192	6.7042	5	-0.752133	6.59865	0.922266	1	0	0.922266	1	0	361547	197765497	197.404	0.922266	1	0	1
GIST3	4	11725	1141	0.135207	0.0262121	11	0.125425	0.0289617	1	2	1	1	2	1	53233	190947451	190.894	1	2	1	1
GIST3	5	13298	1236	0.128087	0.0273488	11	0.125425	0.0289617	1	2	1	1	2	1	140591	180687798	180.547	1	2	1	1
GIST3	6	14835	1653	0.130117	0.0297533	11	0.125425	0.0289617	1	2	1	1	2	1	203439	163235345	163.032	1	2	1	1
GIST3	6	9	1	-0.708599	4.90602	6	-0.681382	NA	0.922266	1	0	0.818288	1	0	163483317	163736016	0.252699	0.922266	1	0	1
GIST3	6	516	67	0.0863202	0.0374687	10	0.0751679	0.0305099	1	2	1	1	2	1	163836164	170893464	7.0573	1	2	1	1
GIST3	7	14151	1553	0.127624	0.0312823	11	0.125425	0.0289617	1	2	1	1	2	1	193222	158937226	158.744	1	2	1	1
GIST3	8	3595	429	-0.74997	6.58782	5	-0.752133	6.59865	0.922266	1	0	0.922266	1	0	190988	43211882	43.0209	0.922266	1	0	1
GIST3	8	6235	640	0.659453	0.472436	14	0.663429	0.455616	0.922266	3	1	0.922266	3	1	47759712	146279539	98.5198	0.922266	3	1	1
GIST3	9	1387	119	-0.73625	6.81472	5	-0.752133	6.59865	0.922266	1	0	0.922266	1	0	154718	21861931	21.7072	0.922266	1	0	1
GIST3	9	16	0	-3.63594	0	1	-3.63594	NA	0.922266	0	0	0.922266	0	0	21931052	22029523	0.098471	0.922266	0	0	1
GIST3	9	6398	600	-0.780189	6.44723	4	-0.792923	6.4404	0.922266	1	0	0.922266	1	0	22446991	125009889	102.563	0.922266	1	0	1
GIST3	9	2526	185	-0.856477	6.96984	3	-0.856477	6.96984	0.922266	1	0	0.922266	1	0	125014116	135974211	10.9601	0.922266	1	0	1
GIST3	9	1751	208	-0.800637	5.68335	4	-0.792923	6.4404	0.922266	1	0	0.922266	1	0	135975561	141071552	5.09599	0.922266	1	0	1
GIST3	10	12053	1273	0.112685	0.030421	11	0.125425	0.0289617	1	2	1	1	2	1	95153	135473131	135.378	1	2	1	1
GIST3	11	3229	487	0.14807	2.64207	12	0.125425	2.64207	0.673779	2	0	0.671942	2	0	193112	16848136	16.655	1	2	1	1
GIST3	11	13782	1412	0.131979	0.0287385	11	0.125425	0.0289617	1	2	1	1	2	1	16863130	134257766	117.395	1	2	1	1
GIST3	12	1046	132	0.0782809	0.0307016	10	0.0751679	0.0305099	1	2	1	1	2	1	176168	6637476	6.46131	1	2	1	1
GIST3	12	10927	1173	0.141603	0.0278985	11	0.125425	0.0289617	1	2	1	1	2	1	6637845	104458474	97.8206	1	2	1	1
GIST3	12	4360	440	0.0705207	0.0291476	10	0.0751679	0.0305099	1	2	1	1	2	1	104459905	133810703	29.3508	1	2	1	1
GIST3	13	4734	396	0.125927	0.0305939	11	0.125425	0.0289617	1	2	1	1	2	1	19600543	110438230	90.8377	1	2	1	1
GIST3	13	656	82	-0.474294	1.41638	8	-0.474294	1.41638	0.673779	1	0	0.696126	1	0	110802780	115070277	4.2675	0.675247	1	0	2
GIST3	13	11	0	0.217416	0	13	0.217416	NA	0.922266	2	NA	NA	2	NA	115089336	115091786	0.00245	NA	2	NA	NA
GIST3	14	9677	975	-0.75749	6.39197	5	-0.752133	6.59865	0.922266	1	0	0.922266	1	0	20201972	107283247	87.0813	0.922266	1	0	1
GIST3	15	10150	960	0.101819	0.0279739	11	0.125425	0.0289617	1	2	1	1	2	1	20169947	102389749	82.2198	1	2	1	1
GIST3	16	11864	1319	0.105125	0.0306332	11	0.125425	0.0289617	1	2	1	1	2	1	81791	90142233	90.0604	1	2	1	1
GIST3	17	16877	1727	0.0746195	0.0289442	10	0.0751679	0.0305099	1	2	1	1	2	1	6188	81052285	81.0461	1	2	1	1
GIST3	18	4379	454	0.667936	0.43279	14	0.663429	0.455616	0.922266	3	1	0.922266	3	1	116944	72516072	72.3991	0.922266	3	1	1
GIST3	18	18	2	-0.640056	6.94921	7	-0.640056	NA	0.922266	1	0	0.808953	1	0	72589235	72920958	0.331723	0.922266	1	0	1
GIST3	18	270	29	0.686271	0.437081	14	0.663429	0.455616	0.922266	3	1	0.922266	3	1	72997580	78005215	5.00763	0.922266	3	1	1
GIST3	19	17537	2241	0.0845047	0.0308961	10	0.0751679	0.0305099	1	2	1	1	2	1	107456	59082762	58.9753	1	2	1	1
GIST3	20	7480	803	0.0992711	0.0367204	11	0.125425	0.0289617	1	2	1	1	2	1	68336	62959184	62.8908	1	2	1	1
GIST3	21	40	18	-0.263282	0.228488	9	-0.263282	0.228488	0.411519	1	0	0.469841	1	0	9826421	11098832	1.27241	1	2	1	1
GIST3	21	3129	370	-0.785099	6.55986	4	-0.792923	6.4404	0.922266	1	0	0.922266	1	0	14756479	48084122	33.3276	0.922266	1	0	1
GIST3	22	4890	597	-0.808081	6.45449	4	-0.792923	6.4404	0.922266	1	0	0.922266	1	0	17052919	42483021	25.4301	0.922266	1	0	1
GIST3	22	13	2	-3.49496	8.61637	2	-3.49496	NA	0.922266	0	0	0.922266	0	0	42483271	42526580	0.043309	0.922266	0	0	1
GIST3	22	1469	276	-0.802151	6.7985	4	-0.792923	6.4404	0.922266	1	0	0.922266	1	0	42536348	51220734	8.68439	0.922266	1	0	1
GIST3	23	2099	168	0.132832	0.0283989	11	0.125425	0.0289617	1	2	1	1	2	1	200917	32717327	32.5164	1	2	1	NA
GIST3	23	12	0	-0.679151	0	6	-0.681382	NA	0.922266	1	0	0.818288	1	0	32717469	33357433	0.639964	0.922266	1	0	NA
GIST3	23	8377	380	0.153135	0.0181899	11	0.125425	0.0289617	1	2	1	1	2	1	34148107	155235093	121.087	1	2	1	NA
GIST5	1	699	149	0.0536224	0.0291995	8	0.059298	0.0256623	1	2	1	1	2	1	721364	2252937	1.53157	1	2	1	1
GIST5	1	3051	378	-0.828245	5.24683	3	-0.828001	5.35596	0.903117	1	0	0.916271	1	0	2255482	18153063	15.8976	0.916271	1	0	1
GIST5	1	1165	181	0.0375126	0.0229625	8	0.059298	0.0256623	1	2	1	1	2	1	18554356	23520745	4.96639	1	2	1	1
GIST5	1	390	43	-0.804504	6.77117	2	-0.828001	6.34979	0.916271	1	0	0.916271	1	0	23637076	25573416	1.93634	0.916271	1	0	1
GIST5	1	17	0	-3.44019	0	1	-3.44019	NA	0.916271	0	0	0.910895	0	0	25599212	25669457	0.070245	0.916271	0	0	1
GIST5	1	2426	168	-0.826442	6.01841	2	-0.828001	6.34979	0.916271	1	0	0.916271	1	0	25678250	36826927	11.1487	0.916271	1	0	1
GIST5	1	23296	2325	0.0637047	0.0258756	8	0.059298	0.0256623	1	2	1	1	2	1	36859587	244218667	207.359	1	2	1	1
GIST5	1	60	2	-0.83434	1.72905	4	-0.828001	NA	0.916271	1	0	0.916271	1	0	244528127	244869124	0.340997	0.916271	1	0	1
GIST5	1	558	73	0.0675011	0.0208925	8	0.059298	0.0256623	1	2	1	1	2	1	244993329	249212581	4.21925	1	2	1	1
GIST5	2	21942	2279	0.0631042	0.025719	8	0.059298	0.0256623	1	2	1	1	2	1	41647	233245026	233.203	1	2	1	1
GIST5	2	554	81	-0.802853	6.74584	2	-0.828001	6.34979	0.916271	1	0	0.916271	1	0	233245197	234978710	1.73351	0.916271	1	0	1
GIST5	2	1220	152	0.0392934	0.0462429	8	0.059298	0.0256623	1	2	1	1	2	1	235404510	243037246	7.63274	1	2	1	1
GIST5	3	18529	1968	0.0633125	0.0270975	8	0.059298	0.0256623	1	2	1	1	2	1	361427	197765435	197.404	1	2	1	1
GIST5	4	11673	1230	0.0691791	0.0257229	8	0.059298	0.0256623	1	2	1	1	2	1	53498	178911822	178.858	1	2	1	1
GIST5	4	690	89	-0.846162	5.79767	3	-0.828001	5.35596	0.903117	1	0	0.916271	1	0	183090438	190947677	7.85724	0.916271	1	0	1
GIST5	5	12143	1322	0.0583072	0.0273882	8	0.059298	0.0256623	1	2	1	1	2	1	140351	161324341	161.184	1	2	1	1
GIST5	5	1995	176	0.621718	0.404874	11	0.621718	0.404874	0.916271	3	1	0.916271	3	1	161494918	180687812	19.1929	0.916271	3	1	1
GIST5	6	16225	1810	0.0557463	0.0246491	8	0.059298	0.0256623	1	2	1	1	2	1	203374	170893452	170.69	1	2	1	1
GIST5	7	14972	1655	0.0598945	9.82766	7	0.059298	9.6994	0.916271	2	0	0.916271	2	0	193466	158937176	158.744	0.916271	2	0	1
GIST5	8	10388	963	0.0611085	9.31654	7	0.059298	9.6994	0.916271	2	0	0.916271	2	0	182934	146279439	146.097	0.916271	2	0	1
GIST5	9	12785	1361	0.032079	0.0272264	8	0.059298	0.0256623	1	2	1	1	2	1	154749	141071518	140.917	1	2	1	1
GIST5	10	12743	1324	-0.758054	6.33847	5	-0.75828	6.31635	0.916271	1	0	0.916271	1	0	95096	135473156	135.378	0.916271	1	0	1
GIST5	11	17877	1915	0.0686301	0.0223495	8	0.059298	0.0256623	1	2	1	1	2	1	193112	134856497	134.663	1	2	1	1
GIST5	12	17284	1612	0.0533986	0.0271701	8	0.059298	0.0256623	1	2	1	1	2	1	176218	133810703	133.634	1	2	1	1
GIST5	13	5711	533	0.0450052	0.0304453	8	0.059298	0.0256623	1	2	1	1	2	1	19600534	115091786	95.4913	1	2	1	1
GIST5	14	10218	1265	-0.826361	6.32018	2	-0.828001	6.34979	0.916271	1	0	0.916271	1	0	19890118	107283270	87.3932	0.916271	1	0	1
GIST5	15	10692	912	0.0354048	0.0222358	8	0.059298	0.0256623	1	2	1	1	2	1	20169847	102389799	82.22	1	2	1	1
GIST5	16	12593	1377	0.0662345	0.0264018	8	0.059298	0.0256623	1	2	1	1	2	1	81779	90161292	90.0795	1	2	1	1
GIST5	17	17829	1833	0.0588338	0.0221072	8	0.059298	0.0256623	1	2	1	1	2	1	6037	81052191	81.0462	1	2	1	1
GIST5	18	4911	500	0.0463411	0.0205249	8	0.059298	0.0256623	1	2	1	1	2	1	116844	78005315	77.8885	1	2	1	1
GIST5	19	18367	2474	0.0674711	9.75605	7	0.059298	9.6994	0.916271	2	0	0.916271	2	0	107456	59082843	58.9754	0.916271	2	0	1
GIST5	20	7917	853	0.0664004	0.031619	8	0.059298	0.0256623	1	2	1	1	2	1	68479	62959184	62.8907	1	2	1	1
GIST5	21	3364	465	0.573788	0.488472	10	0.573788	0.488472	0.903117	3	1	0.916271	3	1	9826356	48084282	38.2579	0.83141	3	1	2
GIST5	22	6788	826	-0.831776	6.40433	2	-0.828001	6.34979	0.916271	1	0	0.916271	1	0	16157883	51219006	35.0611	0.916271	1	0	1
GIST5	23	168	49	-0.763394	5.59196	5	-0.75828	6.31635	1	1	0	0.916271	0	NA	200860	2692710	2.49185	0.916271	0	NA	NA
GIST5	23	9251	23	0.0792812	0.100465	9	0.059298	NA	1	1	0	1	1	NA	2700027	154774866	152.075	1	1	NA	NA
GIST5	23	21	2	-0.622182	7.34573	6	-0.622182	NA	1	1	0	0.769691	0	NA	155003641	155237279	0.233638	0.916271	0	NA	NA
GIST6	1	3001	319	-0.178455	13.447	10	-0.179485	14.8973	0.978077	1	0	0.978077	1	0	69536	16785526	16.716	0.978077	1	0	1
GIST6	1	93	43	-0.080028	0.296441	12	-0.0879918	0.296441	0.48669	0	0	0.441968	0	0	16803437	17304823	0.501386	1	2	1	1
GIST6	1	11979	1088	-0.174522	15.3684	10	-0.179485	14.8973	0.978077	1	0	0.978077	1	0	17312586	120512286	103.2	0.978077	1	0	1
GIST6	1	130	55	-0.110236	0.107861	11	-0.0879918	0.107861	0.48669	0	0	0.443125	0	0	120512400	145415774	24.9034	1	2	1	1
GIST6	1	7066	573	-0.165545	15.7322	10	-0.179485	14.8973	0.978077	1	0	0.978077	1	0	145416274	196716457	51.3002	0.978077	1	0	1
GIST6	1	16	0	-4.68738	0	6	-4.68738	NA	0.978077	0	0	0.976645	0	0	196744071	196801177	0.057106	0.978077	0	0	1
GIST6	1	5905	603	-0.162836	14.2452	10	-0.179485	14.8973	0.978077	1	0	0.978077	1	0	196857209	249212631	52.3554	0.978077	1	0	1
GIST6	2	366	61	-0.23826	15.7764	9	-0.249332	15.4212	0.978077	1	0	0.978077	1	0	41647	9490880	9.44923	0.978077	1	0	1
GIST6	2	7045	606	-0.176308	16.2758	10	-0.179485	14.8973	0.978077	1	0	0.978077	1	0	9496243	89596957	80.1007	0.978077	1	0	1
GIST6	2	35	6	0.559721	0.0534587	15	0.559721	NA	0.978077	2	NA	NA	2	NA	89924086	91925022	2.00094	NA	2	NA	NA
GIST6	2	3413	327	-0.186091	15.4326	10	-0.179485	14.8973	0.978077	1	0	0.978077	1	0	91927214	142004908	50.0777	0.978077	1	0	1
GIST6	2	31	6	0.640465	18.1381	16	0.640465	NA	0.978077	2	NA	NA	2	NA	142012150	144193293	2.18114	NA	2	NA	NA
GIST6	2	4410	310	-0.192995	15.0175	10	-0.179485	14.8973	0.978077	1	0	0.978077	1	0	144194565	196545806	52.3512	0.978077	1	0	1
GIST6	2	5682	497	-0.250275	15.3772	9	-0.249332	15.4212	0.978077	1	0	0.978077	1	0	196548458	243037046	46.4886	0.978077	1	0	1
GIST6	3	15992	1472	-0.178835	15.9211	10	-0.179485	14.8973	0.978077	1	0	0.978077	1	0	361427	195347127	194.986	0.978077	1	0	1
GIST6	3	9	7	-2.17612	7.59259	7	-2.17612	NA	0.978077	0	0	0.978077	1	0	195391050	195412616	0.021566	0.978077	1	0	1
GIST6	3	449	79	-0.197299	13.2572	10	-0.179485	14.8973	0.978077	1	0	0.978077	1	0	195426305	197765456	2.33915	0.978077	1	0	1
GIST6	4	2253	303	1.3113	0.464667	24	1.31158	0.47303	0.978077	3	1	0.978077	3	1	53446	31031754	30.9783	0.978077	3	1	1
GIST6	4	1654	189	0.749077	0.0329789	18	0.747119	0.0360662	1	2	1	1	2	1	31107765	66286320	35.1786	1	2	1	1
GIST6	4	10	1	-0.383438	18.9128	8	-0.383438	NA	0.978077	1	0	0.978077	1	0	66356287	66535345	0.179058	0.978077	1	0	1
GIST6	4	2622	330	0.745547	0.0350351	18	0.747119	0.0360662	1	2	1	1	2	1	67142470	102839362	35.6969	1	2	1	1
GIST6	4	2994	208	-0.217974	14.9149	10	-0.179485	14.8973	0.978077	1	0	0.978077	1	0	102942704	159443052	56.5003	0.978077	1	0	1
GIST6	4	1403	139	0.741071	19.4338	19	0.747119	19.4338	0.978077	2	0	0.978077	2	0	159493951	190947451	31.4535	0.978077	2	0	1
GIST6	5	167	29	-0.159407	8.51954	10	-0.179485	14.8973	0.978077	1	0	0.978077	1	0	140551	843755	0.703204	0.978077	1	0	1
GIST6	5	581	67	-0.227273	16.1043	10	-0.179485	14.8973	0.978077	1	0	0.978077	1	0	850430	11904046	11.0536	0.978077	1	0	1
GIST6	5	1310	126	1.31373	0.493994	24	1.31158	0.47303	0.978077	3	1	0.978077	3	1	13692218	38921742	25.2295	0.978077	3	1	1
GIST6	5	455	39	0.773514	0.0334463	22	0.788001	0.0334463	1	2	1	1	2	1	38923253	44815234	5.89198	1	2	1	1
GIST6	5	17	0	0.704551	0	17	0.704551	NA	0.978077	2	NA	NA	2	NA	45262040	49695048	4.43301	NA	2	NA	NA
GIST6	5	7863	729	-0.176128	16.0562	10	-0.179485	14.8973	0.978077	1	0	0.978077	1	0	49695734	156770606	107.075	0.978077	1	0	1
GIST6	5	2101	237	0.780745	17.6982	21	0.788001	19.2883	1	2	0	0.978077	2	0	156786168	180687812	23.9016	0.978077	2	0	1
GIST6	6	2055	200	-0.189285	14.7977	10	-0.179485	14.8973	0.978077	1	0	0.978077	1	0	203374	29080660	28.8773	0.978077	1	0	1
GIST6	6	4387	611	-0.146028	14.8051	10	-0.179485	14.8973	0.978077	1	0	0.978077	1	0	29141526	46989643	17.8481	0.978077	1	0	1
GIST6	6	8007	721	-0.204004	15.4791	10	-0.179485	14.8973	0.978077	1	0	0.978077	1	0	46991854	170892877	123.901	0.978077	1	0	1
GIST6	7	13335	1440	0.744805	0.0367213	18	0.747119	0.0360662	1	2	1	1	2	1	193222	158937276	158.744	1	2	1	1
GIST6	8	155	37	-4.98531	0.327117	3	-4.98531	0.327117	0.978077	0	0	0.978077	0	0	182949	2148832	1.96588	0.978077	0	0	1
GIST6	8	2854	341	-0.201438	14.1245	10	-0.179485	14.8973	0.978077	1	0	0.978077	1	0	2796277	40683043	37.8868	0.978077	1	0	1
GIST6	8	6202	597	0.352267	0.471484	14	0.360214	0.479643	0.48669	1	0	0.501922	1	0	41122771	146279389	105.157	1	2	1	1
GIST6	9	11269	1135	-0.178719	15.1967	10	-0.179485	14.8973	0.978077	1	0	0.978077	1	0	154849	141071670	140.917	0.978077	1	0	1
GIST6	10	11322	1124	-0.18504	14.2568	10	-0.179485	14.8973	0.978077	1	0	0.978077	1	0	95198	135473031	135.378	0.978077	1	0	1
GIST6	11	16071	1599	-0.179452	15.6182	10	-0.179485	14.8973	0.978077	1	0	0.978077	1	0	193096	134856626	134.664	0.978077	1	0	1
GIST6	12	1909	226	-0.191497	13.1535	10	-0.179485	14.8973	0.978077	1	0	0.978077	1	0	176139	9590755	9.41462	0.978077	1	0	1
GIST6	12	27	0	-4.90642	0	4	-4.90642	NA	0.978077	0	0	0.978063	0	0	9633268	9717935	0.084667	0.978077	0	0	1
GIST6	12	13484	1371	-0.184982	15.251	10	-0.179485	14.8973	0.978077	1	0	0.978077	1	0	9747845	133808129	124.06	0.978077	1	0	1
GIST6	13	2379	217	-0.198075	13.7123	10	-0.179485	14.8973	0.978077	1	0	0.978077	1	0	19600440	48835407	29.235	0.978077	1	0	1
GIST6	13	36	0	-4.7367	0	5	-4.7367	NA	0.978077	0	0	0.976392	0	0	48878124	49075990	0.197866	0.978077	0	0	1
GIST6	13	2591	295	-0.207746	15.8129	10	-0.179485	14.8973	0.978077	1	0	0.978077	1	0	49076090	115091726	66.0156	0.978077	1	0	1
GIST6	14	5759	592	-0.173818	14.3229	10	-0.179485	14.8973	0.978077	1	0	0.978077	1	0	19890068	75248809	55.3587	0.978077	1	0	1
GIST6	14	18	1	-5.09529	-0.0623324	1	-5.09529	NA	0.978077	0	0	0.978077	0	0	75249057	75279547	0.03049	0.978077	0	0	1
GIST6	14	3338	392	-0.183278	15.9612	10	-0.179485	14.8973	0.978077	1	0	0.978077	1	0	75282986	106692191	31.4092	0.978077	1	0	1
GIST6	14	75	15	-5.05502	0.0442197	2	-5.05502	0.0442197	0.978077	0	0	0.978077	0	0	106725170	107283122	0.557952	0.978077	0	0	1
GIST6	15	9508	876	-0.173967	14.7308	10	-0.179485	14.8973	0.978077	1	0	0.978077	1	0	20169854	102389659	82.2198	0.978077	1	0	1
GIST6	16	11264	1343	-0.168451	13.2416	10	-0.179485	14.8973	0.978077	1	0	0.978077	1	0	81779	90161100	90.0793	0.978077	1	0	1
GIST6	17	7857	747	-0.172673	14.0465	10	-0.179485	14.8973	0.978077	1	0	0.978077	1	0	6157	39580739	39.5746	0.978077	1	0	1
GIST6	17	212	41	0.264033	16.8084	13	0.264033	16.8084	0.978077	1	0	0.978077	1	0	39593628	40021077	0.427449	0.558915	1	0	2
GIST6	17	6741	663	-0.159602	15.2769	10	-0.179485	14.8973	0.978077	1	0	0.978077	1	0	40021498	76973248	36.9517	0.978077	1	0	1
GIST6	17	1209	209	0.812522	21.0324	21	0.788001	19.2883	1	2	0	0.978077	2	0	76988750	81052185	4.06344	0.978077	2	0	1
GIST6	18	4335	452	-0.195221	15.0928	10	-0.179485	14.8973	0.978077	1	0	0.978077	1	0	116944	78005315	77.8884	0.978077	1	0	1
GIST6	19	9309	1128	-0.182575	15.0331	10	-0.179485	14.8973	0.978077	1	0	0.978077	1	0	107456	38579585	38.4721	0.978077	1	0	1
GIST6	19	1294	135	0.794529	19.5404	21	0.788001	19.2883	1	2	0	0.978077	2	0	38590745	41737076	3.14633	0.978077	2	0	1
GIST6	19	4580	543	-0.173189	15.2643	10	-0.179485	14.8973	0.978077	1	0	0.978077	1	0	41743972	54800225	13.0563	0.978077	1	0	1
GIST6	19	10	0	0.927171	0	23	0.927171	NA	0.978077	2	NA	NA	2	NA	54802012	54804604	0.002592	NA	2	NA	NA
GIST6	19	1558	225	-0.18776	15.171	10	-0.179485	14.8973	0.978077	1	0	0.978077	1	0	54818796	59082743	4.26395	0.978077	1	0	1
GIST6	20	7046	651	0.367067	0.486406	14	0.360214	0.479643	0.48669	1	0	0.501922	1	0	68479	62959184	62.8907	1	2	1	1
GIST6	21	2981	408	-0.19315	12.0289	10	-0.179485	14.8973	0.978077	1	0	0.978077	1	0	9826422	48084172	38.2578	0.978077	1	0	1
GIST6	22	5990	706	-0.167429	15.5328	10	-0.179485	14.8973	0.978077	1	0	0.978077	1	0	17052969	51216382	34.1634	0.978077	1	0	1
GIST6	23	8256	56	0.753951	0.0210436	20	0.747119	NA	1	1	0	1	1	NA	200867	155237279	155.036	1	1	NA	NA
GIST7	1	14542	1486	-0.577541	6.0437	7	-0.575036	6.09989	0.904841	1	0	0.904841	1	0	69536	97279065	97.2095	0.777003	1	0	2
GIST7	1	502	51	-0.425701	2.56947	11	-0.425701	2.56947	0.776624	1	0	0.795678	1	0	97544666	108152332	10.6077	0.639002	1	0	4
GIST7	1	2116	205	-0.208389	0.895627	17	-0.206635	0.895627	0.559618	1	0	0.608316	1	0	108152619	121310674	13.1581	1	2	1	1
GIST7	1	304	65	-0.36854	0.148892	13	-0.351648	0.148892	0.461957	1	0	0.291775	0	0	144013853	145826820	1.81297	1	2	1	1
GIST7	1	116	3	-0.0980413	0.257168	22	-0.102428	NA	0.904841	2	NA	NA	2	NA	146320902	147806559	1.48566	NA	2	NA	NA
GIST7	1	10	3	-0.469895	7.3015	10	-0.507396	NA	0.904841	1	0	0.733929	1	0	147806874	149399200	1.59233	0.904841	1	0	1
GIST7	1	112	5	0.373945	0.251872	34	0.373945	NA	0.904841	2	NA	NA	2	NA	149676401	150065783	0.389382	NA	2	NA	NA
GIST7	1	278	34	1.56764	1.73786	43	1.56764	1.73786	0.776624	6	1	0.85757	6	1	150082673	150812123	0.72945	0.904841	6	1	1
GIST7	1	321	21	0.263773	0.00538722	32	0.263773	0.00538722	0.0989235	3	1	1	2	1	150815021	151342289	0.527268	1	2	1	1
GIST7	1	216	25	1.44181	1.54667	41	1.43624	1.54667	0.904841	5	1	0.904841	5	1	151345175	152009329	0.664154	0.904841	5	1	1
GIST7	1	19	1	0.115877	1.1533	29	0.127682	NA	0.904841	2	NA	NA	2	NA	152056570	152080764	0.024194	NA	2	NA	NA
GIST7	1	30	4	1.42372	1.47197	42	1.43624	NA	0.904841	5	NA	0.904841	5	NA	152081214	152130446	0.049232	0.904841	5	NA	1
GIST7	1	210	20	-0.292314	1.07969	15	-0.294999	1.07969	0.559618	1	0	0.656088	1	0	152185645	153330834	1.14519	1	2	1	1
GIST7	1	753	74	0.147086	0.111678	28	0.127682	0.111678	0.280797	2	0	1	2	1	153333176	155041583	1.70841	1	2	1	1
GIST7	1	226	11	-0.195424	1.0164	18	-0.206635	NA	0.904841	2	NA	NA	2	NA	155051440	155294666	0.243226	NA	2	NA	NA
GIST7	1	281	2	-0.294999	1.04323	16	-0.294999	NA	0.904841	1	0	0.515922	1	0	155294769	155984794	0.690025	0.904841	1	0	1
GIST7	1	987	97	-0.509067	4.89351	9	-0.507396	4.89351	0.904841	1	0	0.892519	1	0	155984952	158819018	2.83407	0.689538	1	0	3
GIST7	1	496	35	-0.0635727	0.459695	21	-0.102428	0.409606	0.461957	1	0	0.488999	1	0	158906871	160654758	1.74789	1	2	1	1
GIST7	1	11	1	1.39584	2.10793	40	1.39439	NA	0.904841	5	NA	0.880413	5	NA	160654992	160722831	0.067839	0.904841	5	NA	1
GIST7	1	274	32	-0.00552947	0.393154	24	0.0281848	0.393154	0.280797	2	0	1	2	1	160766049	161254302	0.488253	1	2	1	1
GIST7	1	121	15	1.39294	1.28381	39	1.39439	1.28381	0.904841	5	1	0.904841	5	1	161275858	161789675	0.513817	0.904841	5	1	1
GIST7	1	29	0	0.0188808	0	25	0.0281848	NA	0.904841	2	NA	NA	2	NA	161790977	162124180	0.333203	NA	2	NA	NA
GIST7	1	30	0	1.33426	0	38	1.33426	NA	0.904841	5	NA	0.876935	5	NA	162257229	162372489	0.11526	0.904841	5	NA	1
GIST7	1	371	39	-0.568442	5.85165	7	-0.575036	6.09989	0.904841	1	0	0.904841	1	0	162381833	167663565	5.28173	0.777003	1	0	2
GIST7	1	187	22	-0.357938	2.12198	14	-0.351648	2.12198	0.776624	1	0	0.772879	1	0	167666218	169200111	1.53389	0.689538	1	0	3
GIST7	1	1065	132	-0.579175	6.42127	7	-0.575036	6.09989	0.904841	1	0	0.904841	1	0	169204502	178063915	8.85941	0.777003	1	0	2
GIST7	1	1076	112	-0.111522	0.604485	20	-0.102428	0.615055	0.461957	1	0	0.544099	1	0	178252612	185815103	7.56249	1	2	1	1
GIST7	1	178	0	-0.584331	0	8	-0.575036	NA	0.904841	1	0	0.785403	1	0	185833705	186158920	0.325215	0.904841	1	0	1
GIST7	1	221	19	-0.115623	0.684336	20	-0.102428	0.615055	0.461957	1	0	0.544099	1	0	186265940	192992162	6.72622	1	2	1	1
GIST7	1	2002	208	-0.554746	6.18091	7	-0.575036	6.09989	0.904841	1	0	0.904841	1	0	192993074	206331284	13.3382	0.777003	1	0	2
GIST7	1	377	51	-0.105251	0.381816	21	-0.102428	0.409606	0.461957	1	0	0.488999	1	0	206516261	207992548	1.47629	1	2	1	1
GIST7	1	381	33	-0.579571	6.27369	7	-0.575036	6.09989	0.904841	1	0	0.904841	1	0	208041419	212254034	4.21262	0.777003	1	0	2
GIST7	1	150	6	-1.50787	3.79939	3	-1.50787	NA	0.904841	1	0	0.904841	1	0	212273759	214170240	1.89648	0.904841	1	0	1
GIST7	1	3945	454	-0.575278	6.17175	7	-0.575036	6.09989	0.904841	1	0	0.904841	1	0	214170390	249212531	35.0421	0.777003	1	0	2
GIST7	2	23930	2301	0.116002	0.0305232	27	0.127682	0.0277992	1	2	1	1	2	1	41613	243037305	242.996	1	2	1	1
GIST7	3	18663	1842	-0.351347	0.250869	12	-0.351648	0.250869	0.461957	1	0	0.574947	1	0	361487	197765597	197.404	1	2	1	1
GIST7	4	3804	487	0.00996821	0.0615532	23	0.0281848	0.0488345	1	2	1	1	2	1	53428	52729963	52.6765	1	2	1	1
GIST7	4	2086	216	0.213918	0.184706	31	0.180476	0.184706	0.280797	2	0	0.21186	2	0	52740393	79800095	27.0597	1	2	1	1
GIST7	4	6609	640	0.0221194	0.0587824	23	0.0281848	0.0488345	1	2	1	1	2	1	79808288	190947451	111.139	1	2	1	1
GIST7	5	8682	935	0.149144	0.0303421	27	0.127682	0.0277992	1	2	1	1	2	1	140532	136448208	136.308	1	2	1	1
GIST7	5	5610	553	0.327327	0.0815965	33	0.309403	0.0747052	0.280797	3	1	0.315226	3	1	136448335	180687830	44.2395	1	2	1	1
GIST7	6	46	8	0.15182	0.0696171	29	0.127682	NA	0.904841	2	NA	NA	2	NA	203539	562714	0.359175	NA	2	NA	NA
GIST7	6	7338	1120	0.292133	0.0653029	33	0.309403	0.0747052	0.280797	3	1	0.315226	3	1	563993	49814406	49.2504	1	2	1	1
GIST7	6	9007	917	0.111755	0.0236414	27	0.127682	0.0277992	1	2	1	1	2	1	49815966	170893452	121.077	1	2	1	1
GIST7	7	15152	1647	0.0714444	0.0372896	26	0.0750306	0.0384737	1	2	1	1	2	1	193461	158937126	158.744	1	2	1	1
GIST7	8	8631	952	0.435495	0.150409	35	0.438583	0.15831	0.461957	3	1	0.544127	3	1	190801	131130927	130.94	1	2	1	1
GIST7	8	50	7	-0.660879	6.6565	6	-0.660879	NA	0.904841	1	0	0.849587	1	0	131136263	131949382	0.813119	0.904841	1	0	1
GIST7	8	1836	242	0.448328	0.148272	35	0.438583	0.15831	0.461957	3	1	0.544127	3	1	131955734	146279431	14.3237	1	2	1	1
GIST7	9	12845	1341	-0.102834	0.146878	19	-0.102428	0.146878	0.280797	1	0	0.319229	1	0	154736	141071670	140.917	1	2	1	1
GIST7	10	11516	1244	-0.727747	5.83396	5	-0.73143	5.67724	0.904841	1	0	0.904841	1	0	95249	123260560	123.165	0.904841	1	0	1
GIST7	10	26	2	-1.33257	10.4285	4	-1.33257	NA	0.904841	1	0	0.904841	1	0	123263209	123629436	0.366227	0.904841	1	0	1
GIST7	10	149	37	-0.699538	6.09335	5	-0.73143	5.67724	0.904841	1	0	0.904841	1	0	123658369	124338214	0.679845	0.904841	1	0	1
GIST7	10	10	1	-3.12471	6.39585	1	-3.12471	NA	0.904841	0	0	0.902825	0	0	124340436	124351438	0.011002	0.904841	0	0	1
GIST7	10	1230	245	-0.741788	5.74361	5	-0.73143	5.67724	0.904841	1	0	0.904841	1	0	124357426	135473014	11.1156	0.904841	1	0	1
GIST7	11	4938	728	0.0353401	0.0470368	23	0.0281848	0.0488345	1	2	1	1	2	1	193096	34182648	33.9896	1	2	1	1
GIST7	11	12780	1259	0.0787657	0.0399599	26	0.0750306	0.0384737	1	2	1	1	2	1	34184197	130271906	96.0877	1	2	1	1
GIST7	11	296	37	0.0405332	0.024751	23	0.0281848	0.0488345	1	2	1	1	2	1	130275421	134257607	3.98219	1	2	1	1
GIST7	12	17383	1746	0.0366708	0.0428043	23	0.0281848	0.0488345	1	2	1	1	2	1	176018	133808270	133.632	1	2	1	1
GIST7	13	5764	660	0.178972	0.0411833	30	0.180476	0.0368726	1	2	1	1	2	1	19600475	115091786	95.4913	1	2	1	1
GIST7	14	9847	1115	-0.727501	5.55753	5	-0.73143	5.67724	0.904841	1	0	0.904841	1	0	19890160	105414584	85.5244	0.904841	1	0	1
GIST7	14	10	1	-2.9739	4.84061	2	-2.9739	NA	0.904841	0	0	0.898769	0	0	105415031	105417747	0.002716	0.904841	0	0	1
GIST7	14	430	58	-0.766365	3.88766	5	-0.73143	5.67724	0.904841	1	0	0.904841	1	0	105417774	107283297	1.86552	0.904841	1	0	1
GIST7	15	10834	1122	0.0237235	0.0493014	23	0.0281848	0.0488345	1	2	1	1	2	1	20169974	102389799	82.2198	1	2	1	1
GIST7	16	12651	1529	0.130573	0.0263657	27	0.127682	0.0277992	1	2	1	1	2	1	81779	90161168	90.0794	1	2	1	1
GIST7	17	17976	2034	0.129649	0.0258952	27	0.127682	0.0277992	1	2	1	1	2	1	5945	81083455	81.0775	1	2	1	1
GIST7	18	4972	511	0.169878	0.0314394	30	0.180476	0.0368726	1	2	1	1	2	1	116844	78005315	77.8885	1	2	1	1
GIST7	19	18516	2413	0.131792	0.0272479	27	0.127682	0.0277992	1	2	1	1	2	1	107456	59082743	58.9753	1	2	1	1
GIST7	20	191	25	0.298276	0.110185	33	0.309403	0.0747052	0.280797	3	1	0.315226	3	1	68279	1229358	1.16108	1	2	1	1
GIST7	20	2274	257	0.442943	0.199512	35	0.438583	0.15831	0.461957	3	1	0.544127	3	1	1234956	26094668	24.8597	1	2	1	1
GIST7	20	5494	554	0.311862	0.0865674	33	0.309403	0.0747052	0.280797	3	1	0.315226	3	1	26188782	62959184	36.7704	1	2	1	1
GIST7	21	3399	456	0.115372	0.0335159	27	0.127682	0.0277992	1	2	1	1	2	1	9826398	48084226	38.2578	1	2	1	1
GIST7	22	6868	972	-0.741088	5.75443	5	-0.73143	5.67724	0.904841	1	0	0.904841	1	0	16157883	51220768	35.0629	0.904841	1	0	1
GIST7	23	157	20	0.569299	0.580991	36	0.567956	0.580991	0.904841	2	0	0.904841	2	NA	200867	2670245	2.46938	0.904841	2	NA	NA
GIST7	23	9358	21	0.145604	0.087918	29	0.127682	NA	1	1	0	1	1	NA	2688542	154774756	152.086	1	1	NA	NA
GIST7	23	22	1	0.549789	0.698037	37	0.567956	NA	0.904841	2	0	0.329215	2	NA	155003541	155237279	0.233738	0.904841	2	NA	NA
GIST8	1	3227	337	-0.670257	9.16189	6	-0.673894	11.2914	0.939747	2	0	0.9389	2	0	69536	16803412	16.7339	0.939747	2	0	1
GIST8	1	51	35	-0.88805	0.0960447	4	-0.88805	0.0960447	0.263485	1	0	0.327374	1	0	16862296	17087683	0.225387	1	2	1	1
GIST8	1	11508	1041	-0.675668	11.7093	6	-0.673894	11.2914	0.939747	2	0	0.9389	2	0	17090886	110224434	93.1335	0.939747	2	0	1
GIST8	1	9	0	0.173404	0	14	0.18758	NA	0.939747	4	NA	0.802176	4	NA	110230569	110242779	0.01221	0.939747	4	NA	1
GIST8	1	1506	145	-0.67487	9.6033	6	-0.673894	11.2914	0.939747	2	0	0.9389	2	0	110251246	144676893	34.4256	0.939747	2	0	1
GIST8	1	102	56	-0.0671793	0.436833	12	-0.117485	0.451135	0.939747	3	1	0.9389	3	1	144679831	145282093	0.602262	0.939747	3	1	1
GIST8	1	5009	432	0.285787	0.0285356	15	0.270283	0.0307248	0.939747	4	2	0.917969	4	2	145414789	168698174	23.2834	0.939747	4	2	1
GIST8	1	11	3	-0.643987	5.89591	7	-0.673894	NA	0.939747	2	NA	NA	2	NA	168698385	169100814	0.402429	NA	2	NA	NA
GIST8	1	8328	903	0.281985	0.0307969	15	0.270283	0.0307248	0.939747	4	2	0.917969	4	2	169101273	244218617	75.1173	0.939747	4	2	1
GIST8	1	29	1	-0.725176	5.57464	5	-0.725176	NA	0.939747	2	NA	NA	2	NA	244528130	244681986	0.153856	NA	2	NA	NA
GIST8	1	559	68	0.284938	0.0197446	15	0.270283	0.0307248	0.939747	4	2	0.917969	4	2	244715677	249212631	4.49695	0.939747	4	2	1
GIST8	2	22779	2261	-0.0943856	0.483912	11	-0.117485	0.481372	0.939747	3	1	0.9389	3	1	41602	243037046	242.995	0.939747	3	1	1
GIST8	3	17835	1824	-0.135333	0.51316	11	-0.117485	0.481372	0.939747	3	1	0.9389	3	1	361467	197765397	197.404	0.939747	3	1	1
GIST8	4	11861	1183	-0.674064	11.4566	6	-0.673894	11.2914	0.939747	2	0	0.9389	2	0	53428	190947451	190.894	0.939747	2	0	1
GIST8	5	13587	1426	0.57481	0.168174	18	0.57481	0.168174	0.939747	5	2	0.9389	5	2	140591	180687898	180.547	0.939747	5	2	1
GIST8	6	8021	1094	0.256009	0.0278528	15	0.270283	0.0307248	0.939747	4	2	0.917969	4	2	203389	65327384	65.124	0.939747	4	2	1
GIST8	6	15	1	-0.608906	9.39212	8	-0.597157	NA	0.939747	2	NA	NA	2	NA	65523369	65767467	0.244098	NA	2	NA	NA
GIST8	6	666	62	0.254706	0.0198459	15	0.270283	0.0307248	0.939747	4	2	0.917969	4	2	66005857	76576822	10.571	0.939747	4	2	1
GIST8	6	38	2	-0.587773	4.10741	8	-0.597157	NA	0.939747	2	NA	NA	2	NA	76580423	76728451	0.148028	NA	2	NA	NA
GIST8	6	167	11	0.22466	0.0154309	16	0.270283	NA	0.939747	4	NA	0.857774	4	NA	76728614	81053557	4.32494	0.939747	4	NA	1
GIST8	6	6695	595	-0.677179	11.5925	6	-0.673894	11.2914	0.939747	2	0	0.9389	2	0	82204809	170892738	88.6879	0.939747	2	0	1
GIST8	7	14449	1629	-0.118727	0.441506	12	-0.117485	0.451135	0.939747	3	1	0.9389	3	1	193222	158937152	158.744	0.939747	3	1	1
GIST8	8	3667	493	0.86336	19.5293	20	0.863441	19.5293	0.939747	6	0	0.9389	6	0	182949	48352894	48.1699	0.939747	6	0	1
GIST8	8	6307	580	0.686387	18.1671	19	0.686387	18.1671	0.814733	6	0	0.9389	5	0	48353094	146218279	97.8652	0.939747	5	0	1
GIST8	8	10	5	0.871855	19.5397	21	0.863441	NA	0.939747	6	NA	0.9389	6	NA	146220011	146279508	0.059497	0.939747	6	NA	1
GIST8	9	1408	176	-0.689332	12.3528	6	-0.673894	11.2914	0.939747	2	0	0.9389	2	0	154795	21512258	21.3575	0.939747	2	0	1
GIST8	9	35	4	-5.02919	-0.305656	1	-5.02919	NA	0.939747	0	0	0.9389	0	0	21802813	23692543	1.88973	0.939747	0	0	1
GIST8	9	8920	905	-0.673057	11.0959	6	-0.673894	11.2914	0.939747	2	0	0.9389	2	0	23692893	135698817	112.006	0.939747	2	0	1
GIST8	9	50	3	-4.83061	2.08289	2	-4.83061	NA	0.939747	0	0	0.9389	0	0	135702350	135863502	0.161152	0.939747	0	0	1
GIST8	9	1811	268	-0.666557	11.1505	6	-0.673894	11.2914	0.939747	2	0	0.9389	2	0	135863794	141070220	5.20643	0.939747	2	0	1
GIST8	10	12264	1233	-0.126923	0.468969	12	-0.117485	0.451135	0.939747	3	1	0.9389	3	1	95169	135473031	135.378	0.939747	3	1	1
GIST8	11	17201	1835	-0.118854	0.464444	11	-0.117485	0.481372	0.939747	3	1	0.9389	3	1	193194	134257453	134.064	0.939747	3	1	1
GIST8	12	4259	546	0.233967	0.0266547	15	0.270283	0.0307248	0.939747	4	2	0.917969	4	2	176139	39064467	38.8883	0.939747	4	2	1
GIST8	12	12311	1063	0.478158	0.142828	17	0.478158	0.142828	0.814733	5	2	0.9389	5	2	39069570	133810703	94.7411	0.805369	5	2	2
GIST8	13	5498	562	0.25944	0.0344008	15	0.270283	0.0307248	0.939747	4	2	0.917969	4	2	19600475	115091786	95.4913	0.939747	4	2	1
GIST8	14	9807	1057	-0.117662	0.466767	11	-0.117485	0.481372	0.939747	3	1	0.9389	3	1	20202040	107283270	87.0812	0.939747	3	1	1
GIST8	15	10329	1083	-0.126249	0.441258	12	-0.117485	0.451135	0.939747	3	1	0.9389	3	1	20169854	102389754	82.2199	0.939747	3	1	1
GIST8	16	12086	1551	0.274491	0.0329733	15	0.270283	0.0307248	0.939747	4	2	0.917969	4	2	81779	90161065	90.0793	0.939747	4	2	1
GIST8	17	17181	1836	0.277399	0.029514	15	0.270283	0.0307248	0.939747	4	2	0.917969	4	2	6115	81083455	81.0773	0.939747	4	2	1
GIST8	18	4746	496	-0.130016	0.462892	12	-0.117485	0.451135	0.939747	3	1	0.9389	3	1	116909	78005215	77.8883	0.939747	3	1	1
GIST8	19	17732	2282	-0.110644	0.474201	11	-0.117485	0.481372	0.939747	3	1	0.9389	3	1	281468	59082818	58.8013	0.939747	3	1	1
GIST8	20	7602	909	-0.124511	0.485777	11	-0.117485	0.481372	0.939747	3	1	0.9389	3	1	68396	62959154	62.8908	0.939747	3	1	1
GIST8	21	3236	458	0.255921	0.0412157	15	0.270283	0.0307248	0.939747	4	2	0.917969	4	2	9826398	48084172	38.2578	0.939747	4	2	1
GIST8	22	1456	236	-0.686941	10.9323	6	-0.673894	11.2914	0.939747	2	0	0.9389	2	0	16157827	24325062	8.16723	0.939747	2	0	1
GIST8	22	12	1	-3.01124	25.1371	3	-3.01124	NA	0.939747	0	0	0.9389	0	0	24340724	24432642	0.091918	0.939747	0	0	1
GIST8	22	1527	168	-0.66988	11.7038	6	-0.673894	11.2914	0.939747	2	0	0.9389	2	0	24432692	32445988	8.0133	0.939747	2	0	1
GIST8	22	149	15	0.194345	-0.0165557	13	0.18758	-0.0165557	0.814733	4	2	0.834088	4	2	32463044	33265194	0.80215	0.939747	4	2	1
GIST8	22	3363	452	-0.662926	12.3711	6	-0.673894	11.2914	0.939747	2	0	0.9389	2	0	33327446	51219006	17.8916	0.939747	2	0	1
GIST8	23	152	33	-0.331205	0.306387	9	-0.331205	0.306387	0.605028	2	0	0.9389	2	NA	200860	2670345	2.46949	0.939747	2	NA	NA
GIST8	23	8702	18	-0.672134	-0.0142218	7	-0.673894	NA	1	1	0	1	1	NA	2688542	154774864	152.086	1	1	NA	NA
GIST8	23	19	1	-0.240797	0.895687	10	-0.240797	NA	0.939747	2	0	0.326878	2	NA	155003691	155235043	0.231352	0.939747	2	NA	NA
GIST10	1	14374	1450	-0.670535	6.04867	4	-0.668249	6.06594	0.899207	1	0	0.899207	1	0	69536	102302486	102.233	0.383475	0	0	3
GIST10	1	94	2	-0.116959	1.9725	11	-0.105099	NA	0.899207	2	NA	0.276981	1	0	102302635	104203246	1.90061	NA	2	NA	NA
GIST10	1	2105	193	-0.657718	6.20089	4	-0.668249	6.06594	0.899207	1	0	0.899207	1	0	104234089	144680070	40.446	0.383475	0	0	3
GIST10	1	13359	1399	-0.105072	0.345374	10	-0.105099	0.345374	0.370763	1	0	0.456461	1	0	144854598	238053957	93.1994	1	2	1	1
GIST10	1	667	66	-0.616774	6.47677	5	-0.616774	6.47677	0.899207	1	0	0.899207	1	0	240070912	247836406	7.76549	0.383475	0	0	3
GIST10	1	223	15	-0.143473	0.331676	9	-0.176735	0.248523	0.370763	1	0	0.393488	1	0	247875301	249212579	1.33728	1	2	1	1
GIST10	2	23141	2047	-0.172331	3.05233	8	-0.176735	3.05233	0.732352	1	0	0.719881	2	0	41627	243037246	242.996	1	2	1	1
GIST10	3	18060	1677	0.127317	0.0248225	14	0.116253	0.0254391	1	2	1	1	2	1	361430	197765463	197.404	1	2	1	1
GIST10	4	12082	1267	0.118729	0.0276617	14	0.116253	0.0254391	1	2	1	1	2	1	53446	190947451	190.894	1	2	1	1
GIST10	5	13838	1458	0.125339	0.0229822	14	0.116253	0.0254391	1	2	1	1	2	1	140474	180687798	180.547	1	2	1	1
GIST10	6	8056	979	-0.189688	0.24736	9	-0.176735	0.248523	0.370763	1	0	0.393488	1	0	203339	62995917	62.7926	1	2	1	1
GIST10	6	7823	776	-0.74271	6.14732	2	-0.768051	6.12916	0.899207	1	0	0.899207	1	0	63921456	170892848	106.971	0.899207	1	0	1
GIST10	7	14630	1628	0.130696	0.0240986	14	0.116253	0.0254391	1	2	1	1	2	1	193340	158937126	158.744	1	2	1	1
GIST10	8	10160	1180	0.123468	0.0297135	14	0.116253	0.0254391	1	2	1	1	2	1	182949	146279479	146.097	1	2	1	1
GIST10	9	1415	165	-0.756745	6.50575	2	-0.768051	6.12916	0.899207	1	0	0.899207	1	0	154736	21440416	21.2857	0.899207	1	0	1
GIST10	9	40	2	-3.44946	3.0617	1	-3.44946	NA	0.899207	0	0	0.899207	0	0	21440691	22452011	1.01132	0.899207	0	0	1
GIST10	9	10983	1135	-0.774003	6.06891	2	-0.768051	6.12916	0.899207	1	0	0.899207	1	0	23692543	141071670	117.379	0.899207	1	0	1
GIST10	10	12464	1198	0.112203	0.0239723	14	0.116253	0.0254391	1	2	1	1	2	1	95167	135473031	135.378	1	2	1	1
GIST10	11	17518	1965	0.365735	10.7878	16	0.366016	10.7878	0.732352	3	0	0.899207	3	0	193112	134856661	134.664	0.383475	3	0	3
GIST10	12	16859	1480	0.0529081	0.0280282	12	0.0475175	0.031168	1	2	1	1	2	1	176089	133810703	133.635	1	2	1	1
GIST10	13	5560	551	0.123941	0.0284697	14	0.116253	0.0254391	1	2	1	1	2	1	19600475	115091786	95.4913	1	2	1	1
GIST10	14	692	120	0.118351	0.028116	14	0.116253	0.0254391	1	2	1	1	2	1	20201561	22386645	2.18508	1	2	1	1
GIST10	14	143	38	0.401436	0.0357434	17	0.366016	0.0357434	0.370763	3	1	0.40324	3	1	22386987	22974020	0.587033	1	2	1	1
GIST10	14	9175	1022	0.110455	0.0274448	14	0.116253	0.0254391	1	2	1	1	2	1	22975707	107283241	84.3075	1	2	1	1
GIST10	15	10497	1046	-0.217542	0.238263	7	-0.218315	0.236164	0.370763	1	0	0.428468	1	0	20170011	102389754	82.2197	1	2	1	1
GIST10	16	12278	1334	0.156603	0.49029	15	0.116253	0.49029	0.370763	2	0	0.336685	2	0	81779	90161292	90.0795	1	2	1	1
GIST10	17	11685	1254	0.083103	0.0232042	14	0.116253	0.0254391	1	2	1	1	2	1	6187	53024537	53.0183	1	2	1	1
GIST10	17	5735	567	0.633181	0.435549	18	0.633181	0.435549	0.899207	3	1	0.899207	3	1	53026981	81083458	28.0565	0.899207	3	1	1
GIST10	18	4818	508	0.059611	0.0333558	12	0.0475175	0.031168	1	2	1	1	2	1	116985	78005115	77.8881	1	2	1	1
GIST10	19	17980	2338	0.0861885	0.0238629	14	0.116253	0.0254391	1	2	1	1	2	1	107460	59082818	58.9754	1	2	1	1
GIST10	20	7713	910	0.0990221	0.0293539	14	0.116253	0.0254391	1	2	1	1	2	1	68346	62959204	62.8909	1	2	1	1
GIST10	21	3300	431	0.0332793	0.0396657	12	0.0475175	0.031168	1	2	1	1	2	1	9826385	48084322	38.2579	1	2	1	1
GIST10	22	6602	792	-0.792231	3.04764	3	-0.768051	3.04764	0.899207	1	0	0.899207	1	0	16157871	51220768	35.0629	0.471348	0	0	2
GIST10	23	158	44	-0.24962	0.175114	7	-0.218315	0.236164	1	1	0	0.428468	0	NA	200860	2656308	2.45545	1	1	NA	NA
GIST10	23	8803	23	0.0338479	0.0430511	13	0.0475175	NA	1	1	0	1	1	NA	2658882	154774856	152.116	1	1	NA	NA
GIST10	23	22	0	-0.396262	0	6	-0.396262	NA	1	1	0	0.539413	0	NA	155003491	155237279	0.233788	0.899207	0	NA	NA
GIST11	1	3327	434	-0.705342	3.81411	5	-0.718115	3.91085	0.859629	1	0	0.859629	1	0	69536	16726040	16.6565	0.859629	1	0	1
GIST11	1	110	35	-0.698571	0.215109	6	-0.718115	0.215109	0.420315	0	0	0.406621	0	0	16727182	17292723	0.565541	0.399363	0	0	2
GIST11	1	1781	222	-0.740149	3.9509	5	-0.718115	3.91085	0.859629	1	0	0.859629	1	0	17293134	25573344	8.28021	0.859629	1	0	1
GIST11	1	16	0	-2.66478	0	2	-2.66676	NA	0.859629	0	0	0.846154	0	0	25599218	25655458	0.05624	0.859629	0	0	1
GIST11	1	11570	1014	-0.733517	3.90926	5	-0.718115	3.91085	0.859629	1	0	0.859629	1	0	25667022	121310682	95.6437	0.859629	1	0	1
GIST11	1	95	53	-0.235883	0.314278	7	-0.235883	0.314278	0.420315	1	0	0.49349	1	0	144013853	145112572	1.09872	1	2	1	1
GIST11	1	14346	1445	0.0873424	0.02913	8	0.082588	0.0292473	1	2	1	1	2	1	145115861	249212579	104.097	1	2	1	1
GIST11	2	23373	2185	0.0772095	0.0327756	8	0.082588	0.0292473	1	2	1	1	2	1	41602	243037246	242.996	1	2	1	1
GIST11	3	18274	1715	0.0820754	0.02855	8	0.082588	0.0292473	1	2	1	1	2	1	361404	197765432	197.404	1	2	1	1
GIST11	4	12192	1084	0.0705084	0.027626	8	0.082588	0.0292473	1	2	1	1	2	1	53469	190947627	190.894	1	2	1	1
GIST11	5	13949	1447	0.077991	0.0262223	8	0.082588	0.0292473	1	2	1	1	2	1	140501	180687830	180.547	1	2	1	1
GIST11	6	2554	382	0.0778904	0.0303853	8	0.082588	0.0292473	1	2	1	1	2	1	203561	30307735	30.1042	1	2	1	1
GIST11	6	4187	615	0.125347	0.0299355	10	0.127277	0.0239492	1	2	1	1	2	1	30307995	44241302	13.9333	1	2	1	1
GIST11	6	9246	913	0.0680222	0.0288132	8	0.082588	0.0292473	1	2	1	1	2	1	44243264	170893552	126.65	1	2	1	1
GIST11	7	14838	1649	0.0891045	0.0304172	8	0.082588	0.0292473	1	2	1	1	2	1	193222	158937376	158.744	1	2	1	1
GIST11	8	3743	418	0.0822535	0.0324144	8	0.082588	0.0292473	1	2	1	1	2	1	190941	43211963	43.021	1	2	1	1
GIST11	8	266	16	-0.743119	2.69072	5	-0.718115	3.91085	0.859629	1	0	0.859629	1	0	47759712	53025768	5.26606	0.859629	1	0	1
GIST11	8	74	4	0.0812386	-0.0248673	9	0.082588	NA	0.859629	2	NA	NA	2	NA	53025977	53853535	0.827558	NA	2	NA	NA
GIST11	8	220	25	0.579702	0.401171	14	0.588409	0.389749	0.859629	3	1	0.859629	3	1	54141896	59059895	4.918	0.859629	3	1	1
GIST11	8	219	21	-0.728151	3.69303	5	-0.718115	3.91085	0.859629	1	0	0.859629	1	0	59329510	63161659	3.83215	0.859629	1	0	1
GIST11	8	50	3	0.11693	0.0954699	11	0.127277	NA	0.859629	2	NA	NA	2	NA	63296132	65528485	2.23235	NA	2	NA	NA
GIST11	8	276	12	0.412998	0.302132	12	0.412998	NA	0.859629	3	NA	0.219602	4	NA	65528743	68163709	2.63497	0.859629	3	NA	1
GIST11	8	17	0	0.911875	0	15	0.911875	NA	0.859629	4	NA	0.781121	4	NA	68165871	68200244	0.034373	0.859629	4	NA	1
GIST11	8	84	10	0.468469	0.301703	13	0.458892	NA	0.859629	3	NA	0.45028	3	NA	68204202	69104724	0.900522	0.859629	3	NA	1
GIST11	8	130	20	1.02841	1.22631	16	1.02841	1.22631	0.94625	4	1	0.817534	5	1	69129792	71128887	1.9991	0.859629	4	1	1
GIST11	8	128	27	0.563864	0.307534	14	0.588409	0.389749	0.859629	3	1	0.859629	3	1	71486568	74171798	2.68523	0.859629	3	1	1
GIST11	8	95	18	1.19524	1.32655	17	1.19524	1.32655	0.760911	5	1	0.670756	6	1	74203576	75898488	1.69491	0.859629	5	1	1
GIST11	8	89	7	0.441514	0.345343	13	0.458892	NA	0.859629	3	NA	0.45028	3	NA	75924776	77896472	1.9717	0.859629	3	NA	1
GIST11	8	1041	88	-0.783649	3.62402	4	-0.783649	3.62402	0.859629	1	0	0.859629	1	0	79073301	99162889	20.0896	0.859629	1	0	1
GIST11	8	3794	483	0.0835084	0.0256807	8	0.082588	0.0292473	1	2	1	1	2	1	99168560	146279479	47.1109	1	2	1	1
GIST11	9	12595	1385	0.084005	0.0287631	8	0.082588	0.0292473	1	2	1	1	2	1	154736	141071720	140.917	1	2	1	1
GIST11	10	12597	1384	0.0699691	0.0284069	8	0.082588	0.0292473	1	2	1	1	2	1	95096	135473156	135.378	1	2	1	1
GIST11	11	17690	1810	0.0900638	0.0273437	8	0.082588	0.0292473	1	2	1	1	2	1	193096	134856497	134.663	1	2	1	1
GIST11	12	2097	304	-0.721564	3.86827	5	-0.718115	3.91085	0.859629	1	0	0.859629	1	0	176120	9586814	9.41069	0.859629	1	0	1
GIST11	12	33	1	-2.70711	0.604844	1	-2.70711	NA	0.859629	0	0	0.852139	0	0	9590091	9748043	0.157952	0.859629	0	0	1
GIST11	12	2251	249	-0.748825	3.90087	5	-0.718115	3.91085	0.859629	1	0	0.859629	1	0	9750669	34179898	24.4292	0.859629	1	0	1
GIST11	12	12640	1229	0.0870965	0.0277389	8	0.082588	0.0292473	1	2	1	1	2	1	38710690	133779440	95.0687	1	2	1	1
GIST11	13	5616	508	0.0681387	0.0368535	8	0.082588	0.0292473	1	2	1	1	2	1	19600484	115091786	95.4913	1	2	1	1
GIST11	14	5203	577	0.0778805	0.0316488	8	0.082588	0.0292473	1	2	1	1	2	1	19685208	68059314	48.3741	1	2	1	1
GIST11	14	4892	630	-0.729768	3.91065	5	-0.718115	3.91085	0.859629	1	0	0.859629	1	0	68060650	107283274	39.2226	0.859629	1	0	1
GIST11	15	10588	930	0.0721865	0.0264393	8	0.082588	0.0292473	1	2	1	1	2	1	20169854	102389649	82.2198	1	2	1	1
GIST11	16	12472	1427	0.101248	0.0292968	8	0.082588	0.0292473	1	2	1	1	2	1	81779	90161292	90.0795	1	2	1	1
GIST11	17	17615	1986	0.0991026	0.028225	8	0.082588	0.0292473	1	2	1	1	2	1	6157	81083455	81.0773	1	2	1	1
GIST11	18	4875	523	0.0625652	0.0288977	8	0.082588	0.0292473	1	2	1	1	2	1	116794	78005315	77.8885	1	2	1	1
GIST11	19	8405	1160	0.128262	0.0205697	10	0.127277	0.0239492	1	2	1	1	2	1	107456	24345336	24.2379	1	2	1	1
GIST11	19	579	72	0.601799	0.427879	14	0.588409	0.389749	0.859629	3	1	0.859629	3	1	29567134	35270362	5.70323	0.859629	3	1	1
GIST11	19	942	124	-0.691909	3.88329	5	-0.718115	3.91085	0.859629	1	0	0.859629	1	0	35420772	37826045	2.40527	0.859629	1	0	1
GIST11	19	207	23	0.590322	0.342371	14	0.588409	0.389749	0.859629	3	1	0.859629	3	1	37835658	38702777	0.867119	0.859629	3	1	1
GIST11	19	6405	743	-0.68969	3.96017	5	-0.718115	3.91085	0.859629	1	0	0.859629	1	0	38703025	54800036	16.097	0.859629	1	0	1
GIST11	19	12	0	-2.21753	0	3	-2.21753	NA	0.859629	0	0	0.80225	0	0	54802021	54819059	0.017038	0.859629	0	0	1
GIST11	19	1674	220	-0.695935	4.28876	5	-0.718115	3.91085	0.859629	1	0	0.859629	1	0	54822705	59082752	4.26005	0.859629	1	0	1
GIST11	20	7821	841	0.0835787	0.0298917	8	0.082588	0.0292473	1	2	1	1	2	1	68336	62959184	62.8908	1	2	1	1
GIST11	21	3321	495	0.0769222	0.0352684	8	0.082588	0.0292473	1	2	1	1	2	1	9826317	48084149	38.2578	1	2	1	1
GIST11	22	6686	759	-0.710951	3.86224	5	-0.718115	3.91085	0.859629	1	0	0.859629	1	0	16157871	51219006	35.0611	0.859629	1	0	1
GIST11	23	1829	45	0.100301	0.0858395	8	0.082588	0.0292473	1	1	0	1	1	NA	200860	32584008	32.3831	1	1	NA	NA
GIST11	23	12	0	-2.68161	0	2	-2.66676	NA	0.859629	0	0	0.846154	0	NA	32591900	32827818	0.235918	0.859629	0	NA	NA
GIST11	23	7500	17	0.0879527	0.020318	9	0.082588	NA	1	1	0	1	1	NA	32834717	155235093	122.4	1	1	NA	NA
GIST12	1	14889	1527	-0.125793	0.222036	9	-0.122833	0.219051	0.360045	1	0	0.374266	1	0	721364	109013340	108.292	1	2	1	1
GIST12	1	1443	113	-0.474634	1.63932	7	-0.483141	1.6123	0.717621	1	0	0.717621	1	0	109103061	115828903	6.72584	0.717621	1	0	1
GIST12	1	15246	1573	0.16324	0.0255742	11	0.153823	0.0250987	1	2	1	1	2	1	115829160	249212531	133.383	1	2	1	1
GIST12	2	23727	2324	-0.110282	0.219079	9	-0.122833	0.219051	0.360045	1	0	0.374266	1	0	41477	243037246	242.996	1	2	1	1
GIST12	3	8215	738	-0.124202	0.219734	9	-0.122833	0.219051	0.360045	1	0	0.374266	1	0	361508	62177384	61.8159	1	2	1	1
GIST12	3	346	33	-0.963882	0.726864	3	-0.963882	0.726864	0.53431	0	0	0.540251	0	0	62180739	67411103	5.23036	0.510439	0	0	2
GIST12	3	14	0	0.00086744	0	10	0.00086744	NA	0.360045	1	0	NA	2	NA	67426375	67705068	0.278693	NA	2	NA	NA
GIST12	3	11	2	-0.88827	0.575661	4	-0.88827	NA	0.360045	0	0	0.717621	1	0	68055845	68801978	0.746133	0.717621	1	0	1
GIST12	3	114	16	-0.117289	0.336582	9	-0.122833	0.219051	0.360045	1	0	0.374266	1	0	68802241	69247936	0.445695	1	2	1	1
GIST12	3	7	2	-1.00623	0.460276	2	-1.00623	NA	0.360045	0	0	0.554206	0	0	69265371	69299233	0.033862	0.717621	1	0	1
GIST12	3	9865	1054	-0.11826	0.218133	9	-0.122833	0.219051	0.360045	1	0	0.374266	1	0	69336740	197765597	128.429	1	2	1	1
GIST12	4	12413	1170	-0.111922	0.22786	9	-0.122833	0.219051	0.360045	1	0	0.374266	1	0	53446	190947503	190.894	1	2	1	1
GIST12	5	11471	1134	0.165549	0.0271452	11	0.153823	0.0250987	1	2	1	1	2	1	140532	151271785	151.131	1	2	1	1
GIST12	5	227	16	-0.455521	1.74279	7	-0.483141	1.6123	0.717621	1	0	0.717621	1	0	151272035	155756487	4.48445	0.717621	1	0	1
GIST12	5	2483	260	0.160802	0.0272014	11	0.153823	0.0250987	1	2	1	1	2	1	155771618	180687828	24.9162	1	2	1	1
GIST12	6	10154	1267	0.159849	0.0220165	11	0.153823	0.0250987	1	2	1	1	2	1	203339	90718368	90.515	1	2	1	1
GIST12	6	6129	710	-0.464043	1.5832	7	-0.483141	1.6123	0.717621	1	0	0.717621	1	0	90718594	170893502	80.1749	0.717621	1	0	1
GIST12	7	15034	1855	-0.122125	0.21263	9	-0.122833	0.219051	0.360045	1	0	0.374266	1	0	193416	158937357	158.744	1	2	1	1
GIST12	8	10401	1126	0.156799	0.0300192	11	0.153823	0.0250987	1	2	1	1	2	1	190951	146279508	146.089	1	2	1	1
GIST12	9	12765	1410	-0.138455	0.227589	9	-0.122833	0.219051	0.360045	1	0	0.374266	1	0	154736	141071720	140.917	1	2	1	1
GIST12	10	12753	1430	0.153848	0.0242521	11	0.153823	0.0250987	1	2	1	1	2	1	95220	135473081	135.378	1	2	1	1
GIST12	11	17884	2047	-0.129511	0.218365	9	-0.122833	0.219051	0.360045	1	0	0.374266	1	0	193096	134856661	134.664	1	2	1	1
GIST12	12	1806	238	0.143897	0.0261881	11	0.153823	0.0250987	1	2	1	1	2	1	176139	8242852	8.06671	1	2	1	1
GIST12	12	15448	1428	-0.120207	0.220485	9	-0.122833	0.219051	0.360045	1	0	0.374266	1	0	8244400	133779490	125.535	1	2	1	1
GIST12	13	5710	537	-0.115242	0.221039	9	-0.122833	0.219051	0.360045	1	0	0.374266	1	0	19600475	115091786	95.4913	1	2	1	1
GIST12	14	2042	269	-0.492502	1.6202	7	-0.483141	1.6123	0.717621	1	0	0.717621	1	0	20201972	30194755	9.99278	0.717621	1	0	1
GIST12	14	274	26	0.161858	0.0118636	11	0.153823	0.0250987	1	2	1	1	2	1	30194960	32624075	2.42911	1	2	1	1
GIST12	14	59	8	-0.504337	1.53898	8	-0.483141	NA	0.360045	0	0	0.717621	1	0	32741047	34247824	1.50678	0.717621	1	0	1
GIST12	14	285	34	0.215177	0.044637	14	0.253713	0.0485053	1	2	1	1	2	1	34263035	37344275	3.08124	1	2	1	1
GIST12	14	7533	906	-0.48641	1.65155	7	-0.483141	1.6123	0.717621	1	0	0.717621	1	0	37641523	107283297	69.6418	0.717621	1	0	1
GIST12	15	10741	1057	-0.137609	0.202493	9	-0.122833	0.219051	0.360045	1	0	0.374266	1	0	20170047	102389699	82.2197	1	2	1	1
GIST12	16	11666	1308	0.148997	0.0248552	11	0.153823	0.0250987	1	2	1	1	2	1	81779	86545048	86.4633	1	2	1	1
GIST12	16	882	152	-0.505146	1.58852	7	-0.483141	1.6123	0.717621	1	0	0.717621	1	0	86545230	90161167	3.61594	0.717621	1	0	1
GIST12	17	16273	1565	0.139028	0.0216147	11	0.153823	0.0250987	1	2	1	1	2	1	6187	76462877	76.4567	1	2	1	1
GIST12	17	185	21	-0.472915	1.67456	7	-0.483141	1.6123	0.717621	1	0	0.717621	1	0	76462967	77044107	0.58114	0.717621	1	0	1
GIST12	17	1337	194	0.12121	0.0208667	11	0.153823	0.0250987	1	2	1	1	2	1	77073566	81083275	4.00971	1	2	1	1
GIST12	18	4931	552	0.16662	0.027571	11	0.153823	0.0250987	1	2	1	1	2	1	116844	78005315	77.8885	1	2	1	1
GIST12	19	7911	1002	0.485238	0.208651	17	0.485238	0.208651	0.53431	3	1	0.643994	3	1	107456	19550877	19.4434	0.510439	3	1	2
GIST12	19	543	92	0.383335	0.129733	15	0.383335	0.129733	0.360045	3	1	0.497816	3	1	19551077	24115135	4.56406	1	2	1	1
GIST12	19	9911	1277	0.254326	0.0485981	14	0.253713	0.0485053	1	2	1	1	2	1	24115372	59060439	34.9451	1	2	1	1
GIST12	19	27	3	0.431762	0.104108	16	0.431762	NA	0.360045	3	NA	NA	2	NA	59060861	59082752	0.021891	NA	2	NA	NA
GIST12	20	7892	904	0.141611	0.0230145	11	0.153823	0.0250987	1	2	1	1	2	1	68303	62959184	62.8909	1	2	1	1
GIST12	21	3392	455	0.137235	0.033746	11	0.153823	0.0250987	1	2	1	1	2	1	9826396	48084177	38.2578	1	2	1	1
GIST12	22	1794	262	-0.508114	1.50636	7	-0.483141	1.6123	0.717621	1	0	0.717621	1	0	17052969	25624049	8.57108	0.717621	1	0	1
GIST12	22	14	0	-1.31673	0	1	-1.31673	NA	0.360045	0	0	0.631525	0	0	25625616	25961013	0.335397	0.717621	0	0	1
GIST12	22	947	134	-0.501405	1.65268	7	-0.483141	1.6123	0.717621	1	0	0.717621	1	0	26000409	31363791	5.36338	0.717621	1	0	1
GIST12	22	86	17	0.108606	3.6183	12	0.153823	3.6183	0.717621	2	0	0.717621	2	0	31478561	31621654	0.143093	0.717621	2	0	1
GIST12	22	3916	492	-0.493008	1.61231	7	-0.483141	1.6123	0.717621	1	0	0.717621	1	0	31644710	51220768	19.5761	0.717621	1	0	1
GIST12	23	163	46	-0.545461	2.48626	5	-0.544864	2.48626	1	1	0	0.717621	0	NA	200867	2692710	2.49184	0.717621	0	NA	NA
GIST12	23	9240	21	0.158841	0.418549	13	0.153823	NA	1	1	0	1	1	NA	2700163	154774750	152.075	1	1	NA	NA
GIST12	23	22	0	-0.534154	0	6	-0.544864	NA	0.360045	0	0	0.717621	0	NA	155003541	155237229	0.233688	0.717621	0	NA	NA
GIST24	1	386	20	-0.837785	9.38313	6	-0.862622	7.80772	0.94007	1	0	0.964685	1	0	721539	1374515	0.652976	0.964685	1	0	1
GIST24	1	30	0	0.0645784	0	14	0.0592036	NA	0.964685	2	NA	NA	2	NA	1374773	1431066	0.056293	NA	2	NA	NA
GIST24	1	2978	350	-0.846893	10.0039	5	-0.862622	11.6041	0.964685	1	0	0.964685	1	0	1444620	16785394	15.3408	0.964685	1	0	1
GIST24	1	72	32	-0.685282	0.247742	10	-0.674639	0.247742	0.425095	0	0	0.426743	0	0	16785530	17267302	0.481772	1	2	1	1
GIST24	1	13382	1259	-0.865207	12.0115	5	-0.862622	11.6041	0.964685	1	0	0.964685	1	0	17270751	118727720	101.457	0.964685	1	0	1
GIST24	1	978	135	0.0764183	0.0268986	15	0.101268	0.0254232	1	2	1	1	2	1	119427454	150705621	31.2782	1	2	1	1
GIST24	1	512	27	0.685174	0.640321	22	0.668265	0.458439	0.964685	3	1	0.964685	3	1	150720303	151742798	1.02249	0.964685	3	1	1
GIST24	1	3617	290	0.109566	0.0271843	15	0.101268	0.0254232	1	2	1	1	2	1	151743455	163044190	11.3007	1	2	1	1
GIST24	1	988	139	0.669344	0.523907	22	0.668265	0.458439	0.964685	3	1	0.964685	3	1	163044390	172437811	9.39342	0.964685	3	1	1
GIST24	1	8773	954	0.104833	0.0238017	15	0.101268	0.0254232	1	2	1	1	2	1	172501643	249212579	76.7109	1	2	1	1
GIST24	2	23760	2378	0.100502	0.0269053	15	0.101268	0.0254232	1	2	1	1	2	1	41527	243037246	242.996	1	2	1	1
GIST24	3	18603	1926	0.103365	0.0284249	15	0.101268	0.0254232	1	2	1	1	2	1	361467	197765410	197.404	1	2	1	1
GIST24	4	12390	1305	0.096045	0.0246672	15	0.101268	0.0254232	1	2	1	1	2	1	53498	190947629	190.894	1	2	1	1
GIST24	5	3368	345	0.655781	0.469104	22	0.668265	0.458439	0.964685	3	1	0.964685	3	1	140532	56152603	56.0121	0.964685	3	1	1
GIST24	5	1069	112	0.0915444	13.2738	16	0.101268	15.6733	0.964685	2	0	0.964685	2	0	56152651	72470045	16.3174	0.964685	2	0	1
GIST24	5	177	22	0.648209	0.495499	22	0.668265	0.458439	0.964685	3	1	0.964685	3	1	72742882	74325764	1.58288	0.964685	3	1	1
GIST24	5	9518	961	0.104388	16.9985	16	0.101268	15.6733	0.964685	2	0	0.964685	2	0	74387021	180374523	105.988	0.964685	2	0	1
GIST24	5	18	1	0.947455	44.5822	25	0.947455	NA	0.964685	4	NA	0.964685	3	NA	180374808	180431019	0.056211	0.964685	3	NA	1
GIST24	5	77	5	0.0541975	16.9241	14	0.0592036	NA	0.964685	2	NA	NA	2	NA	180431613	180687900	0.256287	NA	2	NA	NA
GIST24	6	16226	1846	0.100451	0.0217943	15	0.101268	0.0254232	1	2	1	1	2	1	203489	170893402	170.69	1	2	1	1
GIST24	7	944	135	-0.839999	11.9866	5	-0.862622	11.6041	0.964685	1	0	0.964685	1	0	193340	5958650	5.76531	0.964685	1	0	1
GIST24	7	9	4	-1.5946	4.92002	4	-1.5946	NA	0.964685	1	0	0.964685	1	0	5959485	5978456	0.018971	0.964685	1	0	1
GIST24	7	229	26	-0.802253	12.1623	8	-0.802253	12.1623	0.964685	1	0	0.964685	1	0	5983063	6821182	0.838119	0.964685	1	0	1
GIST24	7	8	1	0.187709	-0.00319865	19	0.148535	NA	0.964685	2	NA	NA	2	NA	6825583	6844727	0.019144	NA	2	NA	NA
GIST24	7	310	55	-0.865909	14.253	5	-0.862622	11.6041	0.964685	1	0	0.964685	1	0	6845516	12728372	5.88286	0.964685	1	0	1
GIST24	7	70	6	1.29679	1.93136	29	1.29679	NA	0.964685	5	NA	0.67256	6	NA	12728530	15599930	2.8714	0.964685	5	NA	1
GIST24	7	122	18	0.590859	0.522782	20	0.58374	0.522782	0.877038	3	1	0.622847	4	1	15601428	17382766	1.78134	0.400617	4	1	2
GIST24	7	1697	191	-0.861597	13.1159	5	-0.862622	11.6041	0.964685	1	0	0.964685	1	0	17833667	38370359	20.5367	0.964685	1	0	1
GIST24	7	9	3	-0.0413034	7.02796	12	-0.0185395	NA	0.964685	2	NA	NA	2	NA	38370459	38398595	0.028136	NA	2	NA	NA
GIST24	7	1114	97	-0.849648	13.5179	5	-0.862622	11.6041	0.964685	1	0	0.964685	1	0	38398645	48568043	10.1694	0.964685	1	0	1
GIST24	7	24	6	0.574583	0.174165	21	0.58374	NA	0.964685	3	NA	0.777925	3	NA	48619894	49815729	1.19583	0.964685	3	NA	1
GIST24	7	94	7	-0.873459	13.5231	7	-0.862622	NA	0.964685	1	0	0.964685	1	0	49842461	50694746	0.852285	0.964685	1	0	1
GIST24	7	40	5	0.577761	0.360305	21	0.58374	NA	0.964685	3	NA	0.777925	3	NA	50737434	53104336	2.3669	0.964685	3	NA	1
GIST24	7	241	31	-0.840349	11.6527	5	-0.862622	11.6041	0.964685	1	0	0.964685	1	0	53930206	57529693	3.59949	0.964685	1	0	1
GIST24	7	5141	512	0.674819	0.445256	22	0.668265	0.458439	0.964685	3	1	0.964685	3	1	62758680	110526799	47.7681	0.964685	3	1	1
GIST24	7	14	0	-0.850885	0	7	-0.862622	NA	0.964685	1	0	0.964685	1	0	110603085	111032858	0.429773	0.964685	1	0	1
GIST24	7	921	65	0.649681	0.448329	22	0.668265	0.458439	0.964685	3	1	0.964685	3	1	111127335	127026342	15.899	0.964685	3	1	1
GIST24	7	61	6	-0.865518	14.6967	7	-0.862622	NA	0.964685	1	0	0.964685	1	0	127031590	127361269	0.329679	0.964685	1	0	1
GIST24	7	4006	505	0.670975	0.485033	22	0.668265	0.458439	0.964685	3	1	0.964685	3	1	127447499	158937376	31.4899	0.964685	3	1	1
GIST24	8	2146	345	0.144822	0.0354622	18	0.148535	0.032945	1	2	1	1	2	1	182949	26944600	26.7617	1	2	1	1
GIST24	8	8	1	-0.669364	12.1659	11	-0.674639	NA	0.964685	1	0	0.899016	1	0	27094548	27101183	0.006635	0.964685	1	0	1
GIST24	8	8260	860	0.148457	0.0316382	18	0.148535	0.032945	1	2	1	1	2	1	27145055	146279439	119.134	1	2	1	1
GIST24	9	1475	171	-0.873431	10.8783	5	-0.862622	11.6041	0.964685	1	0	0.964685	1	0	154795	21931202	21.7764	0.964685	1	0	1
GIST24	9	168	21	-5.28785	0.0389498	2	-5.28785	0.0389498	0.964685	0	0	0.964685	0	0	21967335	27567171	5.59984	0.964685	0	0	1
GIST24	9	10	0	-0.850251	0	7	-0.862622	NA	0.964685	1	0	0.964685	1	0	27948960	28888864	0.939904	0.964685	1	0	1
GIST24	9	911	74	0.664269	0.37014	22	0.668265	0.458439	0.964685	3	1	0.964685	3	1	32384843	35699086	3.31424	0.964685	3	1	1
GIST24	9	3892	438	0.0810852	14.7474	16	0.101268	15.6733	0.964685	2	0	0.964685	2	0	35699185	108399183	72.7	0.964685	2	0	1
GIST24	9	6324	725	0.668053	0.447047	22	0.668265	0.458439	0.964685	3	1	0.964685	3	1	108424812	141071518	32.6467	0.964685	3	1	1
GIST24	10	12810	1583	-0.866312	11.2337	5	-0.862622	11.6041	0.964685	1	0	0.964685	1	0	95226	135473131	135.378	0.964685	1	0	1
GIST24	11	3020	504	-0.845916	11.7465	5	-0.862622	11.6041	0.964685	1	0	0.964685	1	0	193194	11988672	11.7955	0.964685	1	0	1
GIST24	11	276	31	0.094269	0.0284351	15	0.101268	0.0254232	1	2	1	1	2	1	11989899	14989270	2.99937	1	2	1	1
GIST24	11	26	2	-0.830429	10.4755	7	-0.862622	NA	0.964685	1	0	0.964685	1	0	14989470	15247385	0.257915	0.964685	1	0	1
GIST24	11	681	96	0.0941178	0.0206156	15	0.101268	0.0254232	1	2	1	1	2	1	15257130	19735987	4.47886	1	2	1	1
GIST24	11	51	7	-0.897857	12.636	7	-0.862622	NA	0.964685	1	0	0.964685	1	0	19854088	20101842	0.247754	0.964685	1	0	1
GIST24	11	21	4	0.141172	0.0243115	19	0.148535	NA	0.964685	2	NA	NA	2	NA	20104201	20139813	0.035612	NA	2	NA	NA
GIST24	11	159	29	-0.875328	14.0957	5	-0.862622	11.6041	0.964685	1	0	0.964685	1	0	20177832	22707424	2.52959	0.964685	1	0	1
GIST24	11	208	26	0.0628468	0.00290188	13	0.0592036	0.00290188	1	2	1	1	2	1	22747964	28311848	5.56388	1	2	1	1
GIST24	11	703	78	-0.845151	13.6451	5	-0.862622	11.6041	0.964685	1	0	0.964685	1	0	28318364	36518886	8.20052	0.964685	1	0	1
GIST24	11	31	0	0.0599175	0	14	0.0592036	NA	0.964685	2	NA	NA	2	NA	36520215	36680802	0.160587	NA	2	NA	NA
GIST24	11	1224	123	-0.856298	13.0491	5	-0.862622	11.6041	0.964685	1	0	0.964685	1	0	40135971	51411543	11.2756	0.964685	1	0	1
GIST24	11	11558	1088	0.104279	0.0235973	15	0.101268	0.0254232	1	2	1	1	2	1	51411696	134856661	83.445	1	2	1	1
GIST24	12	786	126	-0.883014	11.6491	5	-0.862622	11.6041	0.964685	1	0	0.964685	1	0	176118	4778894	4.60278	0.964685	1	0	1
GIST24	12	48	5	-0.0139683	0.00854117	12	-0.0185395	NA	0.964685	2	NA	NA	2	NA	4791451	5541605	0.750154	NA	2	NA	NA
GIST24	12	2719	383	-0.862577	10.3615	5	-0.862622	11.6041	0.964685	1	0	0.964685	1	0	5603589	24737070	19.1335	0.964685	1	0	1
GIST24	12	261	24	0.156534	0.0683783	18	0.148535	0.032945	1	2	1	1	2	1	24971062	27300680	2.32962	1	2	1	1
GIST24	12	116	9	0.66898	0.513238	23	0.668265	NA	0.964685	3	NA	0.964685	3	NA	27450613	27934117	0.483504	0.964685	3	NA	1
GIST24	12	31	0	1.41032	0	31	1.38224	NA	0.964685	5	NA	0.929108	5	NA	27944547	28724216	0.779669	0.964685	5	NA	1
GIST24	12	13373	1413	0.101496	0.0238643	15	0.101268	0.0254232	1	2	1	1	2	1	29423426	133797649	104.374	1	2	1	1
GIST24	13	5725	540	0.0937228	0.0167393	15	0.101268	0.0254232	1	2	1	1	2	1	19600475	115091786	95.4913	1	2	1	1
GIST24	14	10212	1010	0.0974667	0.0251469	15	0.101268	0.0254232	1	2	1	1	2	1	20201636	107283241	87.0816	1	2	1	1
GIST24	15	55	26	-0.727598	0.0614303	9	-0.727598	0.0614303	0.425095	0	0	0.431977	0	0	20170011	22383189	2.21318	1	2	1	1
GIST24	15	6810	601	-0.873019	10.985	5	-0.862622	11.6041	0.964685	1	0	0.964685	1	0	22383432	69349013	46.9656	0.964685	1	0	1
GIST24	15	3918	479	0.0886994	0.0286344	15	0.101268	0.0254232	1	2	1	1	2	1	69548196	102389791	32.8416	1	2	1	1
GIST24	16	12635	1505	0.103276	0.0283163	15	0.101268	0.0254232	1	2	1	1	2	1	81779	90161292	90.0795	1	2	1	1
GIST24	17	5348	642	0.0982647	0.0232623	15	0.101268	0.0254232	1	2	1	1	2	1	6157	20799218	20.7931	1	2	1	1
GIST24	17	1306	107	-0.84453	6.84772	6	-0.862622	7.80772	0.94007	1	0	0.964685	1	0	20906441	30180049	9.27361	0.964685	1	0	1
GIST24	17	139	6	0.688271	0.601113	23	0.668265	NA	0.964685	3	NA	0.964685	3	NA	30180099	30714868	0.534769	0.964685	3	NA	1
GIST24	17	1311	129	-0.873971	9.0376	6	-0.862622	7.80772	0.94007	1	0	0.964685	1	0	30771586	37844133	7.07255	0.964685	1	0	1
GIST24	17	56	6	0.102147	0.0141623	17	0.101268	NA	0.964685	2	NA	NA	2	NA	37863218	37902886	0.039668	NA	2	NA	NA
GIST24	17	7	1	-0.900311	31.2042	7	-0.862622	NA	0.964685	1	0	0.964685	1	0	37903149	37934111	0.030962	0.964685	1	0	1
GIST24	17	1774	155	0.0990745	0.031906	15	0.101268	0.0254232	1	2	1	1	2	1	37944482	42030916	4.08643	1	2	1	1
GIST24	17	809	46	0.665526	0.378241	22	0.668265	0.458439	0.964685	3	1	0.964685	3	1	42031330	45221287	3.18996	0.964685	3	1	1
GIST24	17	328	33	1.37129	2.00542	30	1.38224	1.87096	0.964685	5	1	0.964685	5	1	45229298	46474044	1.24475	0.964685	5	1	1
GIST24	17	61	8	0.649532	0.580905	23	0.668265	NA	0.964685	3	NA	0.964685	3	NA	46507423	46805964	0.298541	0.964685	3	NA	1
GIST24	17	177	23	1.03641	1.1781	26	1.03641	1.1781	0.94007	4	1	0.923414	4	1	46840178	47656719	0.816541	0.964685	4	1	1
GIST24	17	72	3	0.723309	0.617692	24	0.718697	NA	0.964685	3	NA	0.348441	5	NA	47677721	48069082	0.391361	0.964685	3	NA	1
GIST24	17	240	35	1.40026	1.98533	30	1.38224	1.87096	0.964685	5	1	0.964685	5	1	48070958	48559559	0.488601	0.964685	5	1	1
GIST24	17	366	52	1.09605	1.14043	27	1.09249	1.081	0.964685	4	1	0.964685	4	1	48559809	51901651	3.34184	0.964685	4	1	1
GIST24	17	556	62	1.38538	1.80349	30	1.38224	1.87096	0.964685	5	1	0.964685	5	1	51902055	56738873	4.83682	0.964685	5	1	1
GIST24	17	121	9	1.97324	3.76594	32	1.97324	NA	0.964685	8	NA	0.964685	8	NA	56769979	57474397	0.704418	0.964685	8	NA	1
GIST24	17	252	19	1.37171	1.57052	30	1.38224	1.87096	0.964685	5	1	0.964685	5	1	57643067	58422765	0.779698	0.964685	5	1	1
GIST24	17	395	15	1.08358	0.918551	27	1.09249	1.081	0.964685	4	1	0.964685	4	1	58423061	61086853	2.66379	0.964685	4	1	1
GIST24	17	654	61	0.683744	0.426643	22	0.668265	0.458439	0.964685	3	1	0.964685	3	1	61151289	63898496	2.74721	0.964685	3	1	1
GIST24	17	149	27	1.21473	1.57437	28	1.21473	1.57437	0.788054	5	1	0.964685	4	1	63923720	65214915	1.2912	0.964685	4	1	1
GIST24	17	16	1	0.0274111	0.117702	14	0.0592036	NA	0.964685	2	NA	NA	2	NA	65336957	65467750	0.130793	NA	2	NA	NA
GIST24	17	213	16	0.661497	0.571413	22	0.668265	0.458439	0.964685	3	1	0.964685	3	1	65528891	66596630	1.06774	0.964685	3	1	1
GIST24	17	215	7	-0.846419	12.4531	7	-0.862622	NA	0.964685	1	0	0.964685	1	0	66864324	67257313	0.392989	0.964685	1	0	1
GIST24	17	60	10	0.576891	0.474725	21	0.58374	NA	0.964685	3	NA	0.777925	3	NA	67257882	69334553	2.07667	0.964685	3	NA	1
GIST24	17	318	51	-0.862925	14.7785	5	-0.862622	11.6041	0.964685	1	0	0.964685	1	0	69334972	72588900	3.25393	0.964685	1	0	1
GIST24	17	63	8	0.102756	0.0168827	17	0.101268	NA	0.964685	2	NA	NA	2	NA	72608926	72791720	0.182794	NA	2	NA	NA
GIST24	17	141	19	1.07373	1.17364	27	1.09249	1.081	0.964685	4	1	0.964685	4	1	72815895	73038746	0.222851	0.964685	4	1	1
GIST24	17	192	22	0.640516	0.428316	22	0.668265	0.458439	0.964685	3	1	0.964685	3	1	73038848	73510012	0.471164	0.964685	3	1	1
GIST24	17	15	4	0.0774536	0.0116522	17	0.101268	NA	0.964685	2	NA	NA	2	NA	73512886	73520567	0.007681	NA	2	NA	NA
GIST24	17	75	5	0.714781	0.213419	24	0.718697	NA	0.964685	3	NA	0.348441	5	NA	73539631	73616254	0.076623	0.964685	3	NA	1
GIST24	17	500	39	0.168719	0.0165743	18	0.148535	0.032945	1	2	1	1	2	1	73616620	74344655	0.728035	1	2	1	1
GIST24	17	147	16	1.1075	0.942954	27	1.09249	1.081	0.964685	4	1	0.964685	4	1	74379848	74729837	0.349989	0.964685	4	1	1
GIST24	17	1855	270	-0.838984	12.4707	5	-0.862622	11.6041	0.964685	1	0	0.964685	1	0	74732249	81083467	6.35122	0.964685	1	0	1
GIST24	18	4957	562	-0.876611	11.9787	5	-0.862622	11.6041	0.964685	1	0	0.964685	1	0	116985	78005115	77.8881	0.964685	1	0	1
GIST24	19	8598	1100	0.118395	0.0246052	15	0.101268	0.0254232	1	2	1	1	2	1	281555	30528771	30.2472	1	2	1	1
GIST24	19	35	4	-0.900995	14.4324	7	-0.862622	NA	0.964685	1	0	0.964685	1	0	30934589	31839982	0.905393	0.964685	1	0	1
GIST24	19	108	25	0.631311	0.554388	22	0.668265	0.458439	0.964685	3	1	0.964685	3	1	31930526	33247989	1.31746	0.964685	3	1	1
GIST24	19	207	40	-0.877853	12.4489	5	-0.862622	11.6041	0.964685	1	0	0.964685	1	0	33263707	34012657	0.74895	0.964685	1	0	1
GIST24	19	21	4	0.688418	0.547384	23	0.668265	NA	0.964685	3	NA	0.964685	3	NA	34180194	34513934	0.33374	0.964685	3	NA	1
GIST24	19	1397	168	-0.864077	12.6304	5	-0.862622	11.6041	0.964685	1	0	0.964685	1	0	34583716	38847556	4.26384	0.964685	1	0	1
GIST24	19	1184	132	0.669704	0.494141	22	0.668265	0.458439	0.964685	3	1	0.964685	3	1	38848995	41292793	2.4438	0.964685	3	1	1
GIST24	19	5222	738	-0.859323	11.477	5	-0.862622	11.6041	0.964685	1	0	0.964685	1	0	41306536	54797848	13.4913	0.964685	1	0	1
GIST24	19	10	1	-5.36596	2.58794	1	-5.36596	NA	0.964685	0	0	0.964685	0	0	54800225	54804274	0.004049	0.964685	0	0	1
GIST24	19	170	35	-0.864453	12.5794	5	-0.862622	11.6041	0.964685	1	0	0.964685	1	0	54818633	55239351	0.420718	0.964685	1	0	1
GIST24	19	19	0	0.101924	0	17	0.101268	NA	0.964685	2	NA	NA	2	NA	55301648	55363685	0.062037	NA	2	NA	NA
GIST24	19	1489	225	-0.849461	10.3624	5	-0.862622	11.6041	0.964685	1	0	0.964685	1	0	55377343	59082743	3.7054	0.964685	1	0	1
GIST24	20	1542	198	0.671884	0.415649	22	0.668265	0.458439	0.964685	3	1	0.964685	3	1	68429	14308127	14.2397	0.964685	3	1	1
GIST24	20	6375	637	0.112968	0.0316781	15	0.101268	0.0254232	1	2	1	1	2	1	14474139	62904845	48.4307	1	2	1	1
GIST24	21	3371	467	0.0881822	0.0276738	15	0.101268	0.0254232	1	2	1	1	2	1	9826398	48084322	38.2579	1	2	1	1
GIST24	22	156	22	0.0756707	0.000114947	15	0.101268	0.0254232	1	2	1	1	2	1	16157871	18032552	1.87468	1	2	1	1
GIST24	22	6677	878	-0.861316	12.1902	5	-0.862622	11.6041	0.964685	1	0	0.964685	1	0	18062777	51219006	33.1562	0.964685	1	0	1
GIST24	23	6011	57	0.103183	0.0796124	17	0.101268	NA	1	1	0	1	1	NA	200917	105075129	104.874	1	1	NA	NA
GIST24	23	27	0	-4.77401	0	3	-4.77401	NA	0.964685	0	0	0.964685	0	NA	105124297	105183948	0.059651	0.964685	0	NA	NA
GIST24	23	3455	6	0.0909897	0.0624583	17	0.101268	NA	1	1	0	1	1	NA	105187932	155237279	50.0493	1	1	NA	NA
GIST13	1	5906	747	0.0629445	0.0291591	10	0.067766	0.0265272	1	2	1	1	2	1	721364	27697264	26.9759	1	2	1	1
GIST13	1	337	24	-0.807899	7.16826	5	-0.823481	6.62864	0.923529	1	0	0.923529	1	0	27697425	29319893	1.62247	0.923529	1	0	1
GIST13	1	2461	194	0.0614431	0.0376781	10	0.067766	0.0265272	1	2	1	1	2	1	29320107	42050462	12.7304	1	2	1	1
GIST13	1	140	22	-0.830812	6.78428	5	-0.823481	6.62864	0.923529	1	0	0.923529	1	0	42619139	43255670	0.636531	0.923529	1	0	1
GIST13	1	29	2	0.0428865	0.0107544	11	0.067766	NA	0.923529	2	NA	NA	2	NA	43258474	43317596	0.059122	NA	2	NA	NA
GIST13	1	18	1	-0.816269	0.702855	7	-0.823481	NA	0.923529	1	0	0.900772	1	0	43392784	43613769	0.220985	0.923529	1	0	1
GIST13	1	3042	279	0.0615893	0.0249407	10	0.067766	0.0265272	1	2	1	1	2	1	43613836	65351994	21.7382	1	2	1	1
GIST13	1	3428	293	-0.812347	6.73074	5	-0.823481	6.62864	0.923529	1	0	0.923529	1	0	65524206	110215791	44.6916	0.923529	1	0	1
GIST13	1	16	3	-3.05263	7.8474	4	-3.05263	NA	0.923529	0	0	0.910798	0	0	110217357	110255339	0.037982	0.923529	0	0	1
GIST13	1	1536	131	-0.803457	6.81928	5	-0.823481	6.62864	0.923529	1	0	0.923529	1	0	110256220	120529743	10.2735	0.923529	1	0	1
GIST13	1	125	64	-0.460885	0.634532	8	-0.460885	0.634532	0.567289	1	0	0.652078	1	0	120534283	145103844	24.5696	1	2	1	1
GIST13	1	14449	1399	0.0781002	0.0325853	10	0.067766	0.0265272	1	2	1	1	2	1	145109583	249212631	104.103	1	2	1	1
GIST13	2	23527	2154	0.0701974	0.0267373	10	0.067766	0.0265272	1	2	1	1	2	1	41509	243037305	242.996	1	2	1	1
GIST13	3	116	10	-0.830979	6.19102	7	-0.823481	NA	0.923529	1	0	0.900772	1	0	361543	3095674	2.73413	0.923529	1	0	1
GIST13	3	58	7	0.106434	0.0239022	11	0.067766	NA	0.923529	2	NA	NA	2	NA	3097803	4110297	1.01249	NA	2	NA	NA
GIST13	3	347	58	-0.799878	6.82486	5	-0.823481	6.62864	0.923529	1	0	0.923529	1	0	4110477	9520340	5.40986	0.923529	1	0	1
GIST13	3	8390	708	0.0752089	0.0290713	10	0.067766	0.0265272	1	2	1	1	2	1	9543906	79639036	70.0951	1	2	1	1
GIST13	3	143	11	-0.799936	6.27349	7	-0.823481	NA	0.923529	1	0	0.900772	1	0	81539618	93605363	12.0657	0.923529	1	0	1
GIST13	3	9333	999	0.0756084	0.0311826	10	0.067766	0.0265272	1	2	1	1	2	1	93605413	197765497	104.16	1	2	1	1
GIST13	4	12306	1223	0.0632674	0.0245583	10	0.067766	0.0265272	1	2	1	1	2	1	53433	190947527	190.894	1	2	1	1
GIST13	5	14031	1344	0.0713952	0.0225943	10	0.067766	0.0265272	1	2	1	1	2	1	140532	180687828	180.547	1	2	1	1
GIST13	6	16152	1837	0.0714084	0.0234773	10	0.067766	0.0265272	1	2	1	1	2	1	203489	170893487	170.69	1	2	1	1
GIST13	7	14914	1731	0.0685706	0.0218665	10	0.067766	0.0265272	1	2	1	1	2	1	193290	158937126	158.744	1	2	1	1
GIST13	8	10323	1196	0.0671246	0.0274101	10	0.067766	0.0265272	1	2	1	1	2	1	190901	146279508	146.089	1	2	1	1
GIST13	9	12661	1272	0.0587909	0.0287779	10	0.067766	0.0265272	1	2	1	1	2	1	154795	141071552	140.917	1	2	1	1
GIST13	10	12706	1491	0.0617668	0.0230939	10	0.067766	0.0265272	1	2	1	1	2	1	95137	135473081	135.378	1	2	1	1
GIST13	11	17726	1976	0.0706611	0.0292131	10	0.067766	0.0265272	1	2	1	1	2	1	193112	134856536	134.663	1	2	1	1
GIST13	12	17191	1723	0.0698106	0.0231034	10	0.067766	0.0265272	1	2	1	1	2	1	176190	133797649	133.621	1	2	1	1
GIST13	13	5679	618	0.0617859	0.0265018	10	0.067766	0.0265272	1	2	1	1	2	1	19600384	115091786	95.4914	1	2	1	1
GIST13	14	10157	1263	-0.820417	6.59739	5	-0.823481	6.62864	0.923529	1	0	0.923529	1	0	19890068	107283241	87.3932	0.923529	1	0	1
GIST13	15	31	18	-0.854323	0.14423	6	-0.823481	0.14423	0.460852	0	0	0.467203	0	0	20169854	20588796	0.418942	1	2	1	1
GIST13	15	255	35	-0.85909	5.12048	5	-0.823481	6.62864	0.923529	1	0	0.923529	1	0	20614087	25417676	4.80359	0.923529	1	0	1
GIST13	15	10	2	-3.30636	10.3523	3	-3.30636	NA	0.923529	0	0	0.920614	0	0	25420155	25436554	0.016399	0.923529	0	0	1
GIST13	15	5931	623	-0.832356	6.81921	5	-0.823481	6.62864	0.923529	1	0	0.923529	1	0	25438484	65694906	40.2564	0.923529	1	0	1
GIST13	15	4464	435	0.0576989	0.0270182	10	0.067766	0.0265272	1	2	1	1	2	1	65702686	102389791	36.6871	1	2	1	1
GIST13	16	12487	1507	0.0677247	0.0262651	10	0.067766	0.0265272	1	2	1	1	2	1	81779	90161292	90.0795	1	2	1	1
GIST13	17	17718	1999	0.060226	0.0239072	10	0.067766	0.0265272	1	2	1	1	2	1	6157	81083458	81.0773	1	2	1	1
GIST13	18	4904	497	0.0609137	0.0257307	10	0.067766	0.0265272	1	2	1	1	2	1	116909	78005280	77.8884	1	2	1	1
GIST13	19	15679	2077	0.0697885	0.0270294	10	0.067766	0.0265272	1	2	1	1	2	1	107456	52196488	52.089	1	2	1	1
GIST13	19	856	150	-0.804331	6.69101	5	-0.823481	6.62864	0.923529	1	0	0.923529	1	0	52207315	54800225	2.59291	0.923529	1	0	1
GIST13	19	12	0	-3.63852	0	1	-3.63852	NA	0.923529	0	0	0.923529	0	0	54802012	54818883	0.016871	0.923529	0	0	1
GIST13	19	187	46	-0.810824	6.39164	5	-0.823481	6.62864	0.923529	1	0	0.923529	1	0	54822639	55301548	0.478909	0.923529	1	0	1
GIST13	19	19	0	-0.077547	0	9	-0.077547	NA	0.923529	2	NA	NA	2	NA	55315263	55363599	0.048336	NA	2	NA	NA
GIST13	19	1473	202	-0.814669	6.44731	5	-0.823481	6.62864	0.923529	1	0	0.923529	1	0	55377254	59082818	3.70556	0.923529	1	0	1
GIST13	20	7830	876	0.0580024	0.0236103	10	0.067766	0.0265272	1	2	1	1	2	1	68319	62959184	62.8909	1	2	1	1
GIST13	21	3360	515	0.0362253	0.0503817	10	0.067766	0.0265272	1	2	1	1	2	1	9826367	48084272	38.2579	1	2	1	1
GIST13	22	1478	216	-0.845595	6.46306	5	-0.823481	6.62864	0.923529	1	0	0.923529	1	0	16157827	24325024	8.1672	0.923529	1	0	1
GIST13	22	11	1	-3.37028	3.35548	2	-3.37028	NA	0.923529	0	0	0.922042	0	0	24340851	24400249	0.059398	0.923529	0	0	1
GIST13	22	5245	641	-0.831478	6.75016	5	-0.823481	6.62864	0.923529	1	0	0.923529	1	0	24431941	51220768	26.7888	0.923529	1	0	1
GIST13	23	9310	64	0.0879317	0.0351877	11	0.067766	NA	1	1	0	1	1	NA	200917	155237329	155.036	1	1	NA	NA
GIST14	1	16642	1530	-0.200701	0.431426	7	-0.192597	0.444981	0.908792	3	1	0.908792	3	1	69536	121306503	121.237	0.908792	3	1	1
GIST14	1	111	57	0.311212	0.236849	12	0.311212	0.236849	0.523921	6	2	0.610519	6	2	121307578	145282093	23.9745	0.367031	6	2	2
GIST14	1	14305	1301	0.503854	1.74895	14	0.490608	1.74895	0.908792	5	1	0.908792	5	1	145414767	249212581	103.798	0.908792	5	1	1
GIST14	2	8281	799	-0.182796	11.9932	8	-0.192597	11.718	0.908792	3	0	0.908792	3	0	41527	90260267	90.2187	0.908792	3	0	1
GIST14	2	3799	355	0.501675	0.16054	13	0.490608	0.174883	0.908792	5	2	0.908792	5	2	91766686	141819846	50.0532	0.908792	5	2	1
GIST14	2	9	1	-0.11658	0.437316	9	-0.11658	NA	0.908792	3	NA	0.370392	5	NA	141946087	142237974	0.291887	0.908792	3	NA	1
GIST14	2	11185	1139	0.510048	0.182736	13	0.490608	0.174883	0.908792	5	2	0.908792	5	2	142238183	243037246	100.799	0.908792	5	2	1
GIST14	3	18215	1789	-0.728749	0.0363984	3	-0.737096	0.0350391	1	2	1	1	2	1	361454	197765432	197.404	1	2	1	1
GIST14	4	11645	1187	-0.181268	0.465545	7	-0.192597	0.444981	0.908792	3	1	0.908792	3	1	53428	184827920	184.774	0.908792	3	1	1
GIST14	4	25	1	-0.721868	9.79422	5	-0.737096	NA	0.908792	2	NA	NA	2	NA	184828170	185039082	0.210912	NA	2	NA	NA
GIST14	4	18	0	-4.46493	0	1	-4.46493	NA	0.908792	0	0	0.908792	0	0	185045269	185550700	0.505431	0.908792	0	0	1
GIST14	4	185	38	-1.59599	6.64956	2	-1.59599	6.64956	0.908792	1	0	0.908792	1	0	185552188	186392732	0.840544	0.908792	1	0	1
GIST14	4	284	45	-0.208646	0.40861	7	-0.192597	0.444981	0.908792	3	1	0.908792	3	1	186423637	190947451	4.52381	0.908792	3	1	1
GIST14	5	13896	1459	0.50408	0.174233	13	0.490608	0.174883	0.908792	5	2	0.908792	5	2	140532	180687812	180.547	0.908792	5	2	1
GIST14	6	15939	1970	-0.189397	0.446577	7	-0.192597	0.444981	0.908792	3	1	0.908792	3	1	203339	170893500	170.69	0.908792	3	1	1
GIST14	7	14723	1568	-0.197434	0.434412	7	-0.192597	0.444981	0.908792	3	1	0.908792	3	1	193222	158937357	158.744	0.908792	3	1	1
GIST14	8	10216	1179	-0.191539	0.450424	7	-0.192597	0.444981	0.908792	3	1	0.908792	3	1	190970	146279539	146.089	0.908792	3	1	1
GIST14	9	12506	1335	-0.740639	0.0344463	3	-0.737096	0.0350391	1	2	1	1	2	1	154736	141071720	140.917	1	2	1	1
GIST14	10	12571	1334	-0.197167	0.45744	7	-0.192597	0.444981	0.908792	3	1	0.908792	3	1	95137	135473114	135.378	0.908792	3	1	1
GIST14	11	17605	2023	0.182445	1.08773	10	0.185814	1.08563	0.908792	4	1	0.908792	4	1	193096	134856661	134.664	0.908792	4	1	1
GIST14	12	2090	273	-0.198158	11.3913	8	-0.192597	11.718	0.908792	3	0	0.908792	3	0	176168	9586814	9.41065	0.908792	3	0	1
GIST14	12	34	1	0.640653	0.767648	15	0.640653	NA	0.908792	6	NA	0.843971	6	NA	9590141	9717935	0.127794	0.908792	6	NA	1
GIST14	12	14882	1573	-0.189316	11.641	8	-0.192597	11.718	0.908792	3	0	0.908792	3	0	9747943	133797649	124.05	0.908792	3	0	1
GIST14	13	5596	540	0.203821	0.0308726	11	0.185814	0.0282378	0.908792	4	2	0.903555	4	2	19600434	115091786	95.4914	0.908792	4	2	1
GIST14	14	681	93	-0.740046	9.26212	4	-0.737096	9.44806	0.908792	2	0	0.908792	2	0	19890200	22356225	2.46603	0.908792	2	0	1
GIST14	14	155	31	-0.356892	10.9662	6	-0.356892	10.9662	0.908792	3	0	0.904927	3	0	22356698	22981801	0.625103	0.367031	4	0	2
GIST14	14	9227	1051	-0.734918	9.34029	4	-0.737096	9.44806	0.908792	2	0	0.908792	2	0	22982850	107283247	84.3004	0.908792	2	0	1
GIST14	15	1089	130	-0.211516	0.353108	7	-0.192597	0.444981	0.908792	3	1	0.908792	3	1	20169974	34330993	14.161	0.908792	3	1	1
GIST14	15	9469	849	-0.7341	9.61438	4	-0.737096	9.44806	0.908792	2	0	0.908792	2	0	34355083	102389659	68.0346	0.908792	2	0	1
GIST14	16	12332	1231	0.173873	0.027642	11	0.185814	0.0282378	0.908792	4	2	0.903555	4	2	81779	90161292	90.0795	0.908792	4	2	1
GIST14	17	17530	1994	0.48129	0.176189	13	0.490608	0.174883	0.908792	5	2	0.908792	5	2	6188	81083455	81.0773	0.908792	5	2	1
GIST14	18	4826	461	0.201133	0.0196277	11	0.185814	0.0282378	0.908792	4	2	0.903555	4	2	116794	78005315	77.8885	0.908792	4	2	1
GIST14	19	18100	2235	0.463853	0.17224	13	0.490608	0.174883	0.908792	5	2	0.908792	5	2	107456	59082762	58.9753	0.908792	5	2	1
GIST14	20	5447	514	-0.211794	0.448919	7	-0.192597	0.444981	0.908792	3	1	0.908792	3	1	68303	45353795	45.2855	0.908792	3	1	1
GIST14	20	2318	267	0.165007	1.06988	10	0.185814	1.08563	0.908792	4	1	0.908792	4	1	45354069	62959304	17.6052	0.908792	4	1	1
GIST14	21	3312	501	0.1827	0.0379123	11	0.185814	0.0282378	0.908792	4	2	0.903555	4	2	9826116	48084272	38.2582	0.908792	4	2	1
GIST14	22	6631	893	-0.766779	0.0332744	3	-0.737096	0.0350391	1	2	1	1	2	1	16157827	51216400	35.0586	1	2	1	1
GIST14	23	6213	340	0.203266	0.0268912	11	0.185814	0.0282378	0.908792	4	2	0.903555	4	2	200917	94318132	94.1172	0.908792	4	2	NA
GIST14	23	3523	187	-0.175982	0.455045	7	-0.192597	0.444981	0.908792	3	1	0.908792	3	1	95940138	150773211	54.8331	0.908792	3	1	NA
GIST14	23	1094	47	0.178995	0.00547855	11	0.185814	0.0282378	0.908792	4	2	0.903555	4	2	150780130	155237279	4.45715	0.908792	4	2	NA
GIST15	1	11707	1143	-0.00751143	0.0350744	3	0.013135	0.0334299	1	2	1	1	2	1	69552	77987719	77.9182	1	2	1	1
GIST15	1	1536	133	-0.48378	0.910811	1	-0.489468	0.921503	0.607649	1	0	0.607649	1	0	78001627	98510847	20.5092	0.607649	1	0	1
GIST15	1	287	25	0.0463072	0.028656	3	0.013135	0.0334299	1	2	1	1	2	1	98511731	101705764	3.19403	1	2	1	1
GIST15	1	172	16	-0.479061	1.01895	1	-0.489468	0.921503	0.607649	1	0	0.607649	1	0	102269870	108769255	6.49939	0.607649	1	0	1
GIST15	1	634	53	0.0411479	0.0318557	3	0.013135	0.0334299	1	2	1	1	2	1	108771684	111147379	2.37569	1	2	1	1
GIST15	1	1229	85	-0.484802	0.878581	1	-0.489468	0.921503	0.607649	1	0	0.607649	1	0	111215667	120529593	9.31393	0.607649	1	0	1
GIST15	1	112	58	-0.241674	0.188813	2	-0.241674	0.188813	0.336508	1	0	0.356089	1	0	120529743	145096567	24.5668	1	2	1	1
GIST15	1	13427	1268	0.0278435	0.0342492	3	0.013135	0.0334299	1	2	1	1	2	1	145103947	249212581	104.109	1	2	1	1
GIST15	2	21771	2001	0.0265269	0.0312342	3	0.013135	0.0334299	1	2	1	1	2	1	41677	243037022	242.995	1	2	1	1
GIST15	3	17002	1474	0.0241011	0.0326724	3	0.013135	0.0334299	1	2	1	1	2	1	361467	197765410	197.404	1	2	1	1
GIST15	4	11343	1126	0.0292319	0.0320433	3	0.013135	0.0334299	1	2	1	1	2	1	53433	190947570	190.894	1	2	1	1
GIST15	5	12971	1265	0.0253495	0.0364444	3	0.013135	0.0334299	1	2	1	1	2	1	140568	180687828	180.547	1	2	1	1
GIST15	6	14949	1821	0.0180886	0.0327261	3	0.013135	0.0334299	1	2	1	1	2	1	203489	170892848	170.689	1	2	1	1
GIST15	7	13781	1518	0.0278064	0.034467	3	0.013135	0.0334299	1	2	1	1	2	1	193461	158937126	158.744	1	2	1	1
GIST15	8	9546	1099	0.0371477	0.0363144	3	0.013135	0.0334299	1	2	1	1	2	1	182794	146279476	146.097	1	2	1	1
GIST15	9	11715	1223	0.00465275	0.0346726	3	0.013135	0.0334299	1	2	1	1	2	1	154795	141071552	140.917	1	2	1	1
GIST15	10	11753	1231	0.00421166	0.0330926	3	0.013135	0.0334299	1	2	1	1	2	1	95154	135473114	135.378	1	2	1	1
GIST15	11	16597	1538	-0.00115232	0.0369483	3	0.013135	0.0334299	1	2	1	1	2	1	193096	134257607	134.065	1	2	1	1
GIST15	12	15921	1548	0.0171975	0.0288248	3	0.013135	0.0334299	1	2	1	1	2	1	176118	133795960	133.62	1	2	1	1
GIST15	13	5234	581	0.00982132	0.0285825	3	0.013135	0.0334299	1	2	1	1	2	1	19600475	115091786	95.4913	1	2	1	1
GIST15	14	5139	514	-0.487213	0.943821	1	-0.489468	0.921503	0.607649	1	0	0.607649	1	0	19890160	70263829	50.3737	0.607649	1	0	1
GIST15	14	177	19	0.00387885	0.0267654	3	0.013135	0.0334299	1	2	1	1	2	1	70346444	72054759	1.70832	1	2	1	1
GIST15	14	4086	429	-0.495905	0.904397	1	-0.489468	0.921503	0.607649	1	0	0.607649	1	0	72055027	107283241	35.2282	0.607649	1	0	1
GIST15	15	9878	935	-0.0160008	0.0279704	3	0.013135	0.0334299	1	2	1	1	2	1	20169854	102389649	82.2198	1	2	1	1
GIST15	16	11627	1404	0.0158644	0.0284341	3	0.013135	0.0334299	1	2	1	1	2	1	81779	90161100	90.0793	1	2	1	1
GIST15	17	16513	1754	-0.0114927	0.0313027	3	0.013135	0.0334299	1	2	1	1	2	1	6069	81083419	81.0773	1	2	1	1
GIST15	18	4543	497	0.0115452	0.0321903	3	0.013135	0.0334299	1	2	1	1	2	1	116985	78005215	77.8882	1	2	1	1
GIST15	19	17154	2057	0.00324805	0.0376467	3	0.013135	0.0334299	1	2	1	1	2	1	281512	59082743	58.8012	1	2	1	1
GIST15	20	7266	845	0.00362401	0.0390192	3	0.013135	0.0334299	1	2	1	1	2	1	68469	62959184	62.8907	1	2	1	1
GIST15	21	3090	417	0.00518305	0.0362901	3	0.013135	0.0334299	1	2	1	1	2	1	9826398	48084172	38.2578	1	2	1	1
GIST15	22	6219	648	-0.00588574	0.0370895	3	0.013135	0.0334299	1	2	1	1	2	1	17052919	51216386	34.1635	1	2	1	1
GIST15	23	8357	47	0.0389283	0.0173082	4	0.013135	NA	1	1	0	1	1	NA	200867	155237279	155.036	1	1	NA	NA
GIST16	1	31512	3154	0.0408607	0.0273154	3	0.0361866	0.0270735	1	2	1	1	2	1	721364	249212579	248.491	1	2	1	1
GIST16	2	23534	2228	0.0330159	0.0240423	3	0.0361866	0.0270735	1	2	1	1	2	1	41627	243037246	242.996	1	2	1	1
GIST16	3	18437	1914	0.0348005	0.026679	3	0.0361866	0.0270735	1	2	1	1	2	1	361456	197765597	197.404	1	2	1	1
GIST16	4	12238	1306	0.0275473	0.0269065	3	0.0361866	0.0270735	1	2	1	1	2	1	53428	190947451	190.894	1	2	1	1
GIST16	5	14055	1456	0.0311931	0.0252958	3	0.0361866	0.0270735	1	2	1	1	2	1	140400	180687898	180.547	1	2	1	1
GIST16	6	16075	1787	0.0375864	0.0288537	3	0.0361866	0.0270735	1	2	1	1	2	1	203489	170893487	170.69	1	2	1	1
GIST16	7	14952	1777	0.0369019	0.0330029	3	0.0361866	0.0270735	1	2	1	1	2	1	193390	158937376	158.744	1	2	1	1
GIST16	8	10372	1170	0.0328743	0.0276993	3	0.0361866	0.0270735	1	2	1	1	2	1	190801	146279539	146.089	1	2	1	1
GIST16	9	12736	1220	0.0337113	0.0282684	3	0.0361866	0.0270735	1	2	1	1	2	1	154718	141071720	140.917	1	2	1	1
GIST16	10	12719	1510	0.0289361	0.0272082	3	0.0361866	0.0270735	1	2	1	1	2	1	95188	135473082	135.378	1	2	1	1
GIST16	11	17875	1986	0.0396559	0.0271822	3	0.0361866	0.0270735	1	2	1	1	2	1	193194	134856661	134.663	1	2	1	1
GIST16	12	17173	1760	0.0382886	0.0246196	3	0.0361866	0.0270735	1	2	1	1	2	1	176168	133810703	133.635	1	2	1	1
GIST16	13	5657	561	0.0275428	0.0337378	3	0.0361866	0.0270735	1	2	1	1	2	1	19600475	115091786	95.4913	1	2	1	1
GIST16	14	10156	1107	-0.877382	7.70181	1	-0.871671	7.70095	0.937336	1	0	0.937336	1	0	19890068	107283274	87.3932	0.937336	1	0	1
GIST16	15	10731	1283	0.0223965	0.0246066	3	0.0361866	0.0270735	1	2	1	1	2	1	20169854	102389791	82.2199	1	2	1	1
GIST16	16	12600	1513	0.0390689	0.0281877	3	0.0361866	0.0270735	1	2	1	1	2	1	81779	90161292	90.0795	1	2	1	1
GIST16	17	17817	2063	0.0437958	0.0214997	3	0.0361866	0.0270735	1	2	1	1	2	1	6115	81083419	81.0773	1	2	1	1
GIST16	18	4902	631	0.0205333	0.0318073	3	0.0361866	0.0270735	1	2	1	1	2	1	116894	78005115	77.8882	1	2	1	1
GIST16	19	18457	2437	0.0530142	0.0238499	3	0.0361866	0.0270735	1	2	1	1	2	1	281468	59082762	58.8013	1	2	1	1
GIST16	20	7925	919	0.0283767	0.0248298	3	0.0361866	0.0270735	1	2	1	1	2	1	68363	62959285	62.8909	1	2	1	1
GIST16	21	3375	512	0.0213258	0.0510595	3	0.0361866	0.0270735	1	2	1	1	2	1	9907302	48084149	38.1768	1	2	1	1
GIST16	22	743	107	-0.866849	8.10401	1	-0.871671	7.70095	0.937336	1	0	0.937336	1	0	16157827	20307398	4.14957	0.937336	1	0	1
GIST16	22	10	2	-0.0147436	0.367571	2	-0.0147436	NA	0.937336	2	NA	NA	3	NA	20378965	20398765	0.0198	NA	2	NA	NA
GIST16	22	6069	827	-0.863662	7.65708	1	-0.871671	7.70095	0.937336	1	0	0.937336	1	0	20718029	51216444	30.4984	0.937336	1	0	1
GIST16	23	10934	600	0.0368692	0.0294363	3	0.0361866	0.0270735	1	2	1	1	2	1	200860	155235143	155.034	1	2	1	NA
GIST17	1	31060	3167	-0.178454	0.14547	2	-0.182441	0.148812	0.30303	1	0	0.320426	1	0	721364	249212579	248.491	1	2	1	1
GIST17	2	23329	2336	0.0435597	0.0309449	4	0.044745	0.0285931	1	2	1	1	2	1	41647	243037246	242.996	1	2	1	1
GIST17	3	18182	1797	0.0528425	0.0297059	4	0.044745	0.0285931	1	2	1	1	2	1	361508	197765432	197.404	1	2	1	1
GIST17	4	12194	1315	0.0427154	0.0261597	4	0.044745	0.0285931	1	2	1	1	2	1	53433	190947477	190.894	1	2	1	1
GIST17	5	13907	1450	0.0411497	0.0236272	4	0.044745	0.0285931	1	2	1	1	2	1	140568	180687898	180.547	1	2	1	1
GIST17	6	15987	1832	0.0513583	0.029551	4	0.044745	0.0285931	1	2	1	1	2	1	203374	170892848	170.689	1	2	1	1
GIST17	7	14698	1618	0.0436585	0.0290396	4	0.044745	0.0285931	1	2	1	1	2	1	193290	158937126	158.744	1	2	1	1
GIST17	8	10206	1213	0.0437615	0.0304053	4	0.044745	0.0285931	1	2	1	1	2	1	190951	146279431	146.088	1	2	1	1
GIST17	9	12508	1367	-0.192052	0.157176	2	-0.182441	0.148812	0.30303	1	0	0.320426	1	0	154737	141071720	140.917	1	2	1	1
GIST17	10	469	89	0.0089381	0.0465964	4	0.044745	0.0285931	1	2	1	1	2	1	95153	5855225	5.76007	1	2	1	1
GIST17	10	146	18	-0.472394	1.26129	1	-0.46138	0.854968	0.598492	1	0	0.598492	1	0	5920192	6557071	0.636879	0.598492	1	0	1
GIST17	10	11944	1217	0.0418792	0.0230086	4	0.044745	0.0285931	1	2	1	1	2	1	7205773	135473156	128.267	1	2	1	1
GIST17	11	17587	1937	-0.175247	0.150619	2	-0.182441	0.148812	0.30303	1	0	0.320426	1	0	193096	134856661	134.664	1	2	1	1
GIST17	12	16987	1771	0.0486888	0.029887	4	0.044745	0.0285931	1	2	1	1	2	1	176139	133810703	133.635	1	2	1	1
GIST17	13	5627	555	0.0314018	0.0276589	4	0.044745	0.0285931	1	2	1	1	2	1	19600475	115091786	95.4913	1	2	1	1
GIST17	14	10080	1150	-0.461012	0.850234	1	-0.46138	0.854968	0.598492	1	0	0.598492	1	0	19890068	107283241	87.3932	0.598492	1	0	1
GIST17	15	10567	960	0.0324724	0.0242938	4	0.044745	0.0285931	1	2	1	1	2	1	20169854	102389749	82.2199	1	2	1	1
GIST17	16	12338	1489	0.0491175	0.0301759	4	0.044745	0.0285931	1	2	1	1	2	1	81868	90161034	90.0792	1	2	1	1
GIST17	17	17510	1823	0.04789	0.0296509	4	0.044745	0.0285931	1	2	1	1	2	1	6157	81083419	81.0773	1	2	1	1
GIST17	18	4842	509	0.0319773	0.0260288	4	0.044745	0.0285931	1	2	1	1	2	1	116896	78005215	77.8883	1	2	1	1
GIST17	19	18045	2306	0.0436791	0.0303107	4	0.044745	0.0285931	1	2	1	1	2	1	107456	59082818	58.9754	1	2	1	1
GIST17	20	7784	892	0.0409187	0.0276619	4	0.044745	0.0285931	1	2	1	1	2	1	68319	62959285	62.891	1	2	1	1
GIST17	21	3302	471	0.0102343	0.0292277	4	0.044745	0.0285931	1	2	1	1	2	1	9826422	48084149	38.2577	1	2	1	1
GIST17	22	6637	821	-0.199019	0.14141	2	-0.182441	0.148812	0.30303	1	0	0.320426	1	0	17053019	51219006	34.166	1	2	1	1
GIST17	23	177	35	-0.161576	0.196955	2	-0.182441	0.148812	1	1	0	0.320426	0	NA	200860	2793951	2.59309	1	1	NA	NA
GIST17	23	8919	22	0.0673872	0.0184952	5	0.044745	NA	1	1	0	1	1	NA	2795187	154774750	151.98	1	1	NA	NA
GIST17	23	20	1	-0.0984971	0.170379	3	-0.0984971	NA	1	1	0	NA	2	NA	155003541	155234107	0.230566	1	1	NA	NA
GIST18	1	858	92	0.0412778	0.0348982	5	0.0171745	0.0261671	1	2	1	1	2	1	69536	2576791	2.50725	1	2	1	1
GIST18	1	764	106	-0.904668	8.95135	3	-0.909677	8.39109	0.944874	1	0	0.944874	1	0	2576991	8075583	5.49859	0.944874	1	0	1
GIST18	1	29733	3078	0.0189561	0.0257777	5	0.0171745	0.0261671	1	2	1	1	2	1	8378257	249212581	240.834	1	2	1	1
GIST18	2	12143	1156	0.0169547	0.0218196	5	0.0171745	0.0261671	1	2	1	1	2	1	41613	141298467	141.257	1	2	1	1
GIST18	2	62	4	-0.888779	6.87334	4	-0.909677	NA	0.944874	1	0	0.92061	1	0	141298749	141812906	0.514157	0.944874	1	0	1
GIST18	2	6286	473	0.0199404	0.0298255	5	0.0171745	0.0261671	1	2	1	1	2	1	141816432	206659693	64.8433	1	2	1	1
GIST18	2	45	4	-0.957075	8.50923	2	-0.957075	NA	0.944874	1	0	0.944874	1	0	206869074	207012483	0.143409	0.944874	1	0	1
GIST18	2	2257	240	0.0210383	0.0237219	5	0.0171745	0.0261671	1	2	1	1	2	1	207013831	223917983	16.9042	1	2	1	1
GIST18	2	889	94	-0.898026	8.30242	3	-0.909677	8.39109	0.944874	1	0	0.944874	1	0	223918080	232673138	8.75506	0.944874	1	0	1
GIST18	2	10	1	-4.00964	-0.143435	1	-4.00964	NA	0.944874	0	0	0.941264	0	0	232756929	232894849	0.13792	0.944874	0	0	1
GIST18	2	232	29	-0.886966	9.6491	3	-0.909677	8.39109	0.944874	1	0	0.944874	1	0	232952163	233880533	0.92837	0.944874	1	0	1
GIST18	2	1567	258	0.00161585	0.0253561	5	0.0171745	0.0261671	1	2	1	1	2	1	233897341	243037218	9.13988	1	2	1	1
GIST18	3	18388	1799	0.0208542	0.0267854	5	0.0171745	0.0261671	1	2	1	1	2	1	361508	197765447	197.404	1	2	1	1
GIST18	4	12299	1324	0.0164861	0.0258659	5	0.0171745	0.0261671	1	2	1	1	2	1	53446	190947451	190.894	1	2	1	1
GIST18	5	13977	1369	0.013287	0.027545	5	0.0171745	0.0261671	1	2	1	1	2	1	140515	180687830	180.547	1	2	1	1
GIST18	6	16082	1877	0.0199608	0.0267073	5	0.0171745	0.0261671	1	2	1	1	2	1	203539	170892877	170.689	1	2	1	1
GIST18	7	14906	1608	0.0216551	0.0294061	5	0.0171745	0.0261671	1	2	1	1	2	1	193240	158937126	158.744	1	2	1	1
GIST18	8	10328	1166	0.0128044	0.0242562	5	0.0171745	0.0261671	1	2	1	1	2	1	183002	146279431	146.096	1	2	1	1
GIST18	9	12635	1359	-0.913104	8.39216	3	-0.909677	8.39109	0.944874	1	0	0.944874	1	0	154849	141071720	140.917	0.944874	1	0	1
GIST18	10	12655	1422	0.0072726	0.0287972	5	0.0171745	0.0261671	1	2	1	1	2	1	95248	135473131	135.378	1	2	1	1
GIST18	11	17754	1981	0.0232573	0.0262459	5	0.0171745	0.0261671	1	2	1	1	2	1	193096	134856497	134.663	1	2	1	1
GIST18	12	17139	1716	0.566374	0.456238	6	0.566374	0.456238	0.934616	3	1	0.944874	3	1	176139	133804517	133.628	0.944874	3	1	1
GIST18	13	5657	523	0.0106275	0.0324853	5	0.0171745	0.0261671	1	2	1	1	2	1	19600475	115091786	95.4913	1	2	1	1
GIST18	14	10131	1166	-0.906839	8.34618	3	-0.909677	8.39109	0.944874	1	0	0.944874	1	0	19890007	107283274	87.3933	0.944874	1	0	1
GIST18	15	10641	991	0.00510214	0.024824	5	0.0171745	0.0261671	1	2	1	1	2	1	20169972	102389754	82.2198	1	2	1	1
GIST18	16	12485	1424	0.0197686	0.0274086	5	0.0171745	0.0261671	1	2	1	1	2	1	81779	90161065	90.0793	1	2	1	1
GIST18	17	17716	1969	0.0167818	0.0256474	5	0.0171745	0.0261671	1	2	1	1	2	1	6188	81083455	81.0773	1	2	1	1
GIST18	18	4894	522	0.0082226	0.0270296	5	0.0171745	0.0261671	1	2	1	1	2	1	116985	78005315	77.8883	1	2	1	1
GIST18	19	18223	2379	0.0243885	0.0244686	5	0.0171745	0.0261671	1	2	1	1	2	1	107456	59082843	58.9754	1	2	1	1
GIST18	20	7815	807	0.012968	0.0229121	5	0.0171745	0.0261671	1	2	1	1	2	1	68469	62959184	62.8907	1	2	1	1
GIST18	21	3345	469	0.00148417	0.0233146	5	0.0171745	0.0261671	1	2	1	1	2	1	9826398	48084226	38.2578	1	2	1	1
GIST18	22	6707	756	0.00858545	0.0317302	5	0.0171745	0.0261671	1	2	1	1	2	1	17052949	51219006	34.1661	1	2	1	1
GIST18	23	10946	573	0.0199105	0.0177856	5	0.0171745	0.0261671	1	2	1	1	2	1	200860	155237279	155.036	1	2	1	NA
GIST19	1	10551	1186	-0.0641893	0.0239241	10	-0.0442687	0.0227692	1	2	1	1	2	1	69524	49283923	49.2144	1	2	1	1
GIST19	1	1046	97	-0.932073	6.49091	3	-0.9213	6.34598	0.914716	1	0	0.914716	1	0	49332836	55691384	6.35855	0.914716	1	0	1
GIST19	1	12	1	-0.120656	0.0330256	9	-0.140931	NA	0.914716	2	NA	NA	2	NA	56962235	57111169	0.148934	NA	2	NA	NA
GIST19	1	5201	479	-0.915244	6.37371	3	-0.9213	6.34598	0.914716	1	0	0.914716	1	0	57140070	115829453	58.6894	0.914716	1	0	1
GIST19	1	138	8	-0.142442	0.0146223	9	-0.140931	NA	0.914716	2	NA	NA	2	NA	116194069	117248691	1.05462	NA	2	NA	NA
GIST19	1	47	3	-0.962308	8.13033	2	-0.970355	NA	0.914716	1	0	0.914716	1	0	117249219	117576685	0.327466	0.914716	1	0	1
GIST19	1	31	4	-0.287753	0.116426	8	-0.287753	NA	0.914716	2	NA	NA	2	NA	117602975	117635603	0.032628	NA	2	NA	NA
GIST19	1	984	128	-0.0705592	0.0151578	10	-0.0442687	0.0227692	1	2	1	1	2	1	117637307	150208014	32.5707	1	2	1	1
GIST19	1	299	34	1.65082	3.26257	34	1.64143	3.26257	0.914716	7	1	0.914716	7	1	150230500	150936934	0.706434	0.914716	7	1	1
GIST19	1	46	8	-0.0333397	0.133968	13	-0.0442687	NA	0.914716	2	NA	NA	2	NA	150938571	150990280	0.051709	NA	2	NA	NA
GIST19	1	105	9	0.367741	0.137761	16	0.367741	NA	0.914716	3	NA	0.629645	3	NA	150991132	151146191	0.155059	0.914716	3	NA	1
GIST19	1	49	6	1.61594	2.87084	35	1.64143	NA	0.914716	7	NA	0.914716	7	NA	151146847	151239889	0.093042	0.914716	7	NA	1
GIST19	1	26	3	0.930735	0.972826	29	0.941863	NA	0.914716	4	NA	0.650517	5	NA	151252694	151265856	0.013162	0.914716	4	NA	1
GIST19	1	95	12	1.50883	2.40284	33	1.50883	NA	0.914716	6	NA	0.914716	6	NA	151266553	151414768	0.148215	0.914716	6	NA	1
GIST19	1	165	24	0.887179	1.21846	26	0.888114	1.05001	0.914716	4	1	0.914716	4	1	151491018	151849489	0.358471	0.914716	4	1	1
GIST19	1	472	38	-0.0524653	0.0200074	10	-0.0442687	0.0227692	1	2	1	1	2	1	151860836	153800830	1.93999	1	2	1	1
GIST19	1	113	11	1.22767	1.93973	30	1.21071	NA	0.914716	5	NA	0.70028	6	NA	153902825	154002600	0.099775	0.914716	5	NA	1
GIST19	1	56	3	0.464451	0.0388914	18	0.450406	NA	0.914716	3	NA	0.767951	3	NA	154018529	154148696	0.130167	0.914716	3	NA	1
GIST19	1	661	26	0.902932	1.08221	26	0.888114	1.05001	0.914716	4	1	0.914716	4	1	154163587	155365266	1.20168	0.914716	4	1	1
GIST19	1	4556	404	-0.915417	6.36605	3	-0.9213	6.34598	0.914716	1	0	0.914716	1	0	155385484	182993170	27.6077	0.914716	1	0	1
GIST19	1	142	6	0.923102	1.21457	29	0.941863	NA	0.914716	4	NA	0.650517	5	NA	183072374	183520416	0.448042	0.914716	4	NA	1
GIST19	1	38	4	-0.0495497	0.00150943	13	-0.0442687	NA	0.914716	2	NA	NA	2	NA	183521018	183711508	0.19049	NA	2	NA	NA
GIST19	1	27	5	0.894423	1.23615	27	0.888114	NA	0.914716	4	NA	0.914716	4	NA	183774544	183891539	0.116995	0.914716	4	NA	1
GIST19	1	30	4	0.0882895	-0.00626784	14	0.0504896	NA	0.914716	2	NA	NA	2	NA	183895178	184041974	0.146796	NA	2	NA	NA
GIST19	1	51	0	0.919205	0	29	0.941863	NA	0.914716	4	NA	0.650517	5	NA	184446633	184777348	0.330715	0.914716	4	NA	1
GIST19	1	557	41	0.453688	0.510991	17	0.450406	0.410013	0.914716	3	1	0.914716	3	1	184787875	193219062	8.43119	0.376404	4	1	2
GIST19	1	39	1	1.63197	1.72846	35	1.64143	NA	0.914716	7	NA	0.914716	7	NA	193219723	196461475	3.24175	0.914716	7	NA	1
GIST19	1	408	42	0.948375	1.19226	28	0.941863	1.24698	0.992685	4	1	0.914716	4	1	196577301	200562800	3.9855	0.914716	4	1	1
GIST19	1	44	3	-0.883715	5.08107	4	-0.9213	NA	0.914716	1	0	0.854766	1	0	200567512	200730171	0.162659	0.914716	1	0	1
GIST19	1	234	40	0.427866	0.291613	17	0.450406	0.410013	0.914716	3	1	0.914716	3	1	200776496	201195119	0.418623	0.376404	4	1	2
GIST19	1	107	17	-0.92771	7.00308	3	-0.9213	6.34598	0.914716	1	0	0.914716	1	0	201195245	201752956	0.557711	0.914716	1	0	1
GIST19	1	271	42	1.28244	1.82636	31	1.28244	1.82636	0.75163	6	1	0.914716	5	1	201754412	202702974	0.948562	0.914716	5	1	1
GIST19	1	135	24	0.859559	0.858468	26	0.888114	1.05001	0.914716	4	1	0.914716	4	1	202704735	203029017	0.324282	0.914716	4	1	1
GIST19	1	26	9	1.52263	2.41349	33	1.50883	NA	0.914716	6	NA	0.914716	6	NA	203029344	203135033	0.105689	0.914716	6	NA	1
GIST19	1	531	61	0.939293	1.28637	28	0.941863	1.24698	0.992685	4	1	0.914716	4	1	203137894	205353492	2.2156	0.914716	4	1	1
GIST19	1	151	18	-0.895974	6.16117	3	-0.9213	6.34598	0.914716	1	0	0.914716	1	0	205385391	206225087	0.839696	0.914716	1	0	1
GIST19	1	182	25	-0.000599247	0.0378494	10	-0.0442687	0.0227692	1	2	1	1	2	1	206225270	207095180	0.86991	1	2	1	1
GIST19	1	373	45	0.637213	0.818652	23	0.631049	0.818652	0.594794	4	1	0.810342	4	1	207103776	209948817	2.84504	0.914716	3	1	1
GIST19	1	13	2	0.502706	-0.0752138	20	0.495056	NA	0.914716	3	NA	0.914716	3	NA	209948945	209956951	0.008006	0.914716	3	NA	1
GIST19	1	63	9	-0.966125	5.86964	2	-0.970355	NA	0.914716	1	0	0.914716	1	0	209961971	210560908	0.598937	0.914716	1	0	1
GIST19	1	83	10	-0.00673108	0.0222534	13	-0.0442687	NA	0.914716	2	NA	NA	2	NA	210573835	211751993	1.17816	NA	2	NA	NA
GIST19	1	111	10	0.550799	0.458612	22	0.536545	NA	0.914716	3	NA	0.914716	3	NA	211836789	212619339	0.78255	0.914716	3	NA	1
GIST19	1	111	18	-0.0186653	0.0183682	10	-0.0442687	0.0227692	1	2	1	1	2	1	212788396	213446021	0.657625	1	2	1	1
GIST19	1	138	11	1.19086	1.791	30	1.21071	NA	0.914716	5	NA	0.70028	6	NA	214170040	215408439	1.2384	0.914716	5	NA	1
GIST19	1	74	9	-0.0748673	0.0403258	13	-0.0442687	NA	0.914716	2	NA	NA	2	NA	215741053	215960167	0.219114	NA	2	NA	NA
GIST19	1	39	1	-0.0515705	-0.00310632	13	-0.0442687	NA	0.914716	2	NA	NA	2	NA	215960213	216173971	0.213758	NA	2	NA	NA
GIST19	1	131	19	-0.894407	6.85543	3	-0.9213	6.34598	0.914716	1	0	0.914716	1	0	216219781	218698927	2.47915	0.914716	1	0	1
GIST19	1	177	27	1.32772	1.63037	32	1.32772	1.63037	0.75163	6	1	0.914716	6	1	219347177	220773172	1.42599	0.914716	6	1	1
GIST19	1	63	7	-0.955169	5.5445	2	-0.970355	NA	0.914716	1	0	0.914716	1	0	220777493	221879907	1.10241	0.914716	1	0	1
GIST19	1	878	117	-0.0533217	0.024435	10	-0.0442687	0.0227692	1	2	1	1	2	1	221912440	228194914	6.28247	1	2	1	1
GIST19	1	53	1	0.906575	1.54991	27	0.888114	NA	0.914716	4	NA	0.914716	4	NA	228210413	228399592	0.189179	0.914716	4	NA	1
GIST19	1	1961	209	-0.039244	0.0239436	10	-0.0442687	0.0227692	1	2	1	1	2	1	228399799	245319814	16.92	1	2	1	1
GIST19	1	45	7	0.908251	0.905792	27	0.888114	NA	0.914716	4	NA	0.914716	4	NA	245530282	246021941	0.491659	0.914716	4	NA	1
GIST19	1	8	4	1.72623	3.24954	36	1.72623	NA	0.914716	7	NA	0.914716	7	NA	246022071	246110573	0.088502	0.914716	7	NA	1
GIST19	1	463	58	-0.0268172	-0.00347618	10	-0.0442687	0.0227692	1	2	1	1	2	1	246489688	249212531	2.72284	1	2	1	1
GIST19	2	10979	1047	-0.0347563	9.76015	11	-0.0442687	9.96133	0.914716	2	0	0.914716	2	0	41404	116599865	116.558	0.914716	2	0	1
GIST19	2	74	16	-0.833924	6.16097	5	-0.833924	6.16097	0.914716	1	0	0.914716	1	0	116599953	119735535	3.13558	0.376404	0	0	2
GIST19	2	13246	1013	-0.0283577	9.64985	12	-0.0442687	9.52717	0.914716	2	0	0.914716	2	0	119739269	243037246	123.298	0.914716	2	0	1
GIST19	3	19008	1973	-0.0327269	0.0223222	10	-0.0442687	0.0227692	1	2	1	1	2	1	361508	197765597	197.404	1	2	1	1
GIST19	4	3884	453	0.488791	0.441248	19	0.495056	0.438178	0.914716	3	1	0.914716	3	1	53469	49063987	49.0105	0.914716	3	1	1
GIST19	4	876	99	-0.0462848	10.3775	11	-0.0442687	9.96133	0.914716	2	0	0.914716	2	0	52709520	69362591	16.6531	0.914716	2	0	1
GIST19	4	15	0	-3.58167	0	1	-3.58167	NA	0.914716	0	0	0.914716	0	0	69403358	69519864	0.116506	0.914716	0	0	1
GIST19	4	3870	355	-0.0178421	9.86896	11	-0.0442687	9.96133	0.914716	2	0	0.914716	2	0	69520023	115597354	46.0773	0.914716	2	0	1
GIST19	4	33	2	0.601086	0.100652	24	0.631049	NA	0.914716	3	NA	0.538596	4	NA	115749005	118976252	3.22725	0.914716	3	NA	1
GIST19	4	271	30	-0.0168756	9.96484	11	-0.0442687	9.96133	0.914716	2	0	0.914716	2	0	119026248	121843611	2.81736	0.914716	2	0	1
GIST19	4	307	31	0.533521	0.526979	21	0.536545	0.496864	0.992685	3	1	0.914716	3	1	121957568	123536963	1.5794	0.914716	3	1	1
GIST19	4	157	10	-0.0415743	10.4324	13	-0.0442687	NA	0.914716	2	NA	NA	2	NA	123541840	126412989	2.87115	NA	2	NA	NA
GIST19	4	236	12	0.497299	0.513636	20	0.495056	NA	0.914716	3	NA	0.914716	3	NA	128544696	138442321	9.89762	0.914716	3	NA	1
GIST19	4	3051	306	-0.0324152	9.16394	12	-0.0442687	9.52717	0.914716	2	0	0.914716	2	0	138442375	190947582	52.5052	0.914716	2	0	1
GIST19	5	2965	355	0.884545	0.0224544	25	0.888114	0.0224544	0.914716	4	2	0.905724	4	2	140351	45696250	45.5559	0.914716	4	2	1
GIST19	5	11542	1169	-0.0374291	10.1355	11	-0.0442687	9.96133	0.914716	2	0	0.914716	2	0	49695150	180687830	130.993	0.914716	2	0	1
GIST19	6	9401	794	-0.0368112	0.0252127	10	-0.0442687	0.0227692	1	2	1	1	2	1	203397	81053557	80.8502	1	2	1	1
GIST19	6	321	33	-0.91689	6.57669	3	-0.9213	6.34598	0.914716	1	0	0.914716	1	0	82204909	85473843	3.26893	0.914716	1	0	1
GIST19	6	252	3	-0.0361989	0.00411455	13	-0.0442687	NA	0.914716	2	NA	NA	2	NA	86159901	89479533	3.31963	NA	2	NA	NA
GIST19	6	1539	154	-0.912042	6.63394	3	-0.9213	6.34598	0.914716	1	0	0.914716	1	0	89511420	111621407	22.11	0.914716	1	0	1
GIST19	6	987	114	-0.027949	0.0223184	10	-0.0442687	0.0227692	1	2	1	1	2	1	111628586	126805725	15.1771	1	2	1	1
GIST19	6	1290	99	-0.908137	5.65629	3	-0.9213	6.34598	0.914716	1	0	0.914716	1	0	127440435	142384062	14.9436	0.914716	1	0	1
GIST19	6	2788	367	-0.0437424	0.0281019	10	-0.0442687	0.0227692	1	2	1	1	2	1	142396790	170893408	28.4966	1	2	1	1
GIST19	7	5340	737	-0.0474592	0.0229744	10	-0.0442687	0.0227692	1	2	1	1	2	1	193466	69599589	69.4061	1	2	1	1
GIST19	7	4346	411	-0.929057	6.21333	3	-0.9213	6.34598	0.914716	1	0	0.914716	1	0	69755373	103969607	34.2142	0.914716	1	0	1
GIST19	7	5714	611	-0.0324978	0.0173025	10	-0.0442687	0.0227692	1	2	1	1	2	1	104110406	158937376	54.827	1	2	1	1
GIST19	8	10684	1136	0.504368	0.443901	19	0.495056	0.438178	0.914716	3	1	0.914716	3	1	183168	146279508	146.096	0.914716	3	1	1
GIST19	9	8012	857	-0.927758	6.39893	3	-0.9213	6.34598	0.914716	1	0	0.914716	1	0	154799	120176848	120.022	0.914716	1	0	1
GIST19	9	14	2	0.0499185	-0.0192289	14	0.0504896	NA	0.914716	2	NA	NA	2	NA	120466706	120476834	0.010128	NA	2	NA	NA
GIST19	9	456	29	-0.92105	6.22969	3	-0.9213	6.34598	0.914716	1	0	0.914716	1	0	121929575	125154677	3.2251	0.914716	1	0	1
GIST19	9	2539	257	-0.0751906	0.0209523	10	-0.0442687	0.0227692	1	2	1	1	2	1	125239265	135470473	10.2312	1	2	1	1
GIST19	9	468	64	-0.501507	0.726217	6	-0.501507	0.726217	0.594794	1	0	0.575471	1	0	135487530	136599315	1.11179	1	2	1	1
GIST19	9	307	67	-0.063352	0.00189707	10	-0.0442687	0.0227692	1	2	1	1	2	1	136629298	138523411	1.89411	1	2	1	1
GIST19	9	122	19	-0.40206	0.485433	7	-0.40206	0.485433	0.478501	1	0	0.468887	1	0	138530947	138839888	0.308941	1	2	1	1
GIST19	9	1122	145	-0.0312714	0.0338706	10	-0.0442687	0.0227692	1	2	1	1	2	1	138845512	140919652	2.07414	1	2	1	1
GIST19	9	52	6	-1.0021	4.06935	2	-0.970355	NA	0.914716	1	0	0.914716	1	0	140938257	141071720	0.133463	0.914716	1	0	1
GIST19	10	13109	1429	-0.0500566	0.0209021	10	-0.0442687	0.0227692	1	2	1	1	2	1	95195	135473014	135.378	1	2	1	1
GIST19	11	100	21	0.522998	0.461861	21	0.536545	0.496864	0.992685	3	1	0.914716	3	1	193194	299411	0.106217	0.914716	3	1	1
GIST19	11	12	4	-0.118232	0.0365686	9	-0.140931	NA	0.914716	2	NA	NA	2	NA	308290	320394	0.012104	NA	2	NA	NA
GIST19	11	4221	613	0.505509	0.435198	19	0.495056	0.438178	0.914716	3	1	0.914716	3	1	320644	22881687	22.561	0.914716	3	1	1
GIST19	11	2200	271	-0.0378116	0.0212852	10	-0.0442687	0.0227692	1	2	1	1	2	1	24518830	50246956	25.7281	1	2	1	1
GIST19	11	7178	699	0.492554	0.438458	19	0.495056	0.438178	0.914716	3	1	0.914716	3	1	51411460	94354249	42.9428	0.914716	3	1	1
GIST19	11	4595	536	-0.0456794	0.0225489	10	-0.0442687	0.0227692	1	2	1	1	2	1	94462311	134856661	40.3944	1	2	1	1
GIST19	12	17690	1954	-0.0386642	0.0242068	10	-0.0442687	0.0227692	1	2	1	1	2	1	176268	133779464	133.603	1	2	1	1
GIST19	13	5846	541	-0.0332947	0.0250048	10	-0.0442687	0.0227692	1	2	1	1	2	1	19600440	115091786	95.4913	1	2	1	1
GIST19	14	709	127	-0.048333	0.0143428	10	-0.0442687	0.0227692	1	2	1	1	2	1	19890068	22356551	2.46648	1	2	1	1
GIST19	14	156	26	0.242297	0.0280087	15	0.242297	0.0280087	0.301453	3	1	0.237162	4	2	22356661	22980088	0.623427	1	2	1	1
GIST19	14	9600	1016	-0.0439858	0.0225673	10	-0.0442687	0.0227692	1	2	1	1	2	1	22981861	107283270	84.3014	1	2	1	1
GIST19	15	11033	1015	-0.0560947	0.0249085	10	-0.0442687	0.0227692	1	2	1	1	2	1	20170047	102389659	82.2196	1	2	1	1
GIST19	16	12937	1528	-0.0486671	0.0218074	10	-0.0442687	0.0227692	1	2	1	1	2	1	81779	90161292	90.0795	1	2	1	1
GIST19	17	18304	2062	-0.0529659	0.0211777	10	-0.0442687	0.0227692	1	2	1	1	2	1	6188	81083455	81.0773	1	2	1	1
GIST19	18	5025	520	-0.0484511	0.0242947	10	-0.0442687	0.0227692	1	2	1	1	2	1	116794	78005315	77.8885	1	2	1	1
GIST19	19	18860	2493	-0.0568093	0.0248144	10	-0.0442687	0.0227692	1	2	1	1	2	1	107456	59082762	58.9753	1	2	1	1
GIST19	20	8115	827	0.48242	0.431197	19	0.495056	0.438178	0.914716	3	1	0.914716	3	1	68319	62959184	62.8909	0.914716	3	1	1
GIST19	21	3454	435	-0.0607172	0.020534	10	-0.0442687	0.0227692	1	2	1	1	2	1	9826398	48084149	38.2578	1	2	1	1
GIST19	22	6965	961	-0.0622382	0.0227823	10	-0.0442687	0.0227692	1	2	1	1	2	1	16157821	51219006	35.0612	1	2	1	1
GIST19	23	9862	72	-0.0356659	0.0177038	13	-0.0442687	NA	1	1	0	1	1	NA	200860	155237329	155.036	1	1	NA	NA
GIST20	1	3436	435	-0.695039	3.49648	3	-0.711684	3.64953	0.85196	1	0	0.85196	1	0	69536	16731688	16.6622	0.85196	1	0	1
GIST20	1	103	44	-0.769823	0.995257	1	-0.771862	0.995257	0.702906	1	0	0.85196	1	0	16735555	17277536	0.541981	0.656216	1	0	2
GIST20	1	13700	1253	-0.717646	3.64443	3	-0.711684	3.64953	0.85196	1	0	0.85196	1	0	17280775	121310632	104.03	0.85196	1	0	1
GIST20	1	89	52	-0.145758	0.315216	5	-0.182024	0.22785	0.360137	1	0	0.379687	1	0	144013865	145103928	1.09006	1	2	1	1
GIST20	1	14680	1450	0.100652	0.0270998	9	0.0923067	0.0272035	1	2	1	1	2	1	145109456	249212579	104.103	1	2	1	1
GIST20	2	23985	2431	0.090632	0.0279169	9	0.0923067	0.0272035	1	2	1	1	2	1	41627	243037096	242.995	1	2	1	1
GIST20	3	18689	1812	0.103735	0.0270231	9	0.0923067	0.0272035	1	2	1	1	2	1	361404	197765597	197.404	1	2	1	1
GIST20	4	12450	1365	0.103841	0.0257842	9	0.0923067	0.0272035	1	2	1	1	2	1	53469	190947451	190.894	1	2	1	1
GIST20	5	14280	1489	0.0976706	0.0303633	9	0.0923067	0.0272035	1	2	1	1	2	1	140401	180687900	180.547	1	2	1	1
GIST20	6	16348	1754	0.0958856	0.0245278	9	0.0923067	0.0272035	1	2	1	1	2	1	203397	170893502	170.69	1	2	1	1
GIST20	7	5092	607	0.0986722	0.0194376	9	0.0923067	0.0272035	1	2	1	1	2	1	193222	64530086	64.3369	1	2	1	1
GIST20	7	1912	211	-0.161736	0.191102	5	-0.182024	0.22785	0.360137	1	0	0.379687	1	0	64535417	91632161	27.0967	1	2	1	1
GIST20	7	5953	570	-0.249361	0.307472	4	-0.249361	0.307472	0.42089	1	0	0.440694	1	0	91632454	141705540	50.0731	1	2	1	1
GIST20	7	2200	279	-0.196066	0.272094	5	-0.182024	0.22785	0.360137	1	0	0.379687	1	0	141708396	158937376	17.229	1	2	1	1
GIST20	8	10498	1161	0.0962084	0.0303856	9	0.0923067	0.0272035	1	2	1	1	2	1	190890	146279539	146.089	1	2	1	1
GIST20	9	12922	1480	0.0947257	0.0280646	9	0.0923067	0.0272035	1	2	1	1	2	1	154795	141071670	140.917	1	2	1	1
GIST20	10	12946	1496	0.0859753	0.0246798	9	0.0923067	0.0272035	1	2	1	1	2	1	95137	135473058	135.378	1	2	1	1
GIST20	11	1239	243	0.172693	0.032831	12	0.19607	0.0304563	1	2	1	1	2	1	193194	3140705	2.94751	1	2	1	1
GIST20	11	10198	1039	0.0838718	0.0333975	9	0.0923067	0.0272035	1	2	1	1	2	1	3140928	72288599	69.1477	1	2	1	1
GIST20	11	241	29	0.157986	0.0739314	12	0.19607	0.0304563	1	2	1	1	2	1	72288664	73364368	1.0757	1	2	1	1
GIST20	11	1242	125	-0.0580668	0.0996182	7	-0.0580668	0.0996182	0.23285	1	0	0.270666	1	0	73364629	86017564	12.6529	1	2	1	1
GIST20	11	4947	594	-0.184054	0.206859	5	-0.182024	0.22785	0.360137	1	0	0.379687	1	0	86048498	133788869	47.7404	1	2	1	1
GIST20	11	190	14	-0.109592	0.0740972	6	-0.109592	NA	0.85196	2	NA	NA	2	NA	133789675	134257607	0.467932	NA	2	NA	NA
GIST20	12	17474	1843	0.0928936	0.029071	9	0.0923067	0.0272035	1	2	1	1	2	1	176218	133797649	133.621	1	2	1	1
GIST20	13	299	18	0.32544	0.0582011	13	0.32544	0.0582011	0.360137	3	1	0.36134	3	1	19600534	22077150	2.47662	1	2	1	1
GIST20	13	1063	105	0.0949177	0.0458356	9	0.0923067	0.0272035	1	2	1	1	2	1	22084195	32863924	10.7797	1	2	1	1
GIST20	13	4429	462	-0.698128	3.66778	3	-0.711684	3.64953	0.85196	1	0	0.85196	1	0	32868689	115091786	82.2231	0.85196	1	0	1
GIST20	14	708	105	0.0816555	0.0148599	9	0.0923067	0.0272035	1	2	1	1	2	1	19685208	22409822	2.72461	1	2	1	1
GIST20	14	142	24	0.386774	0.0302871	14	0.386774	0.0302871	0.360137	3	1	0.466468	3	1	22433694	22982900	0.549206	1	2	1	1
GIST20	14	3285	316	0.0847844	0.0295293	9	0.0923067	0.0272035	1	2	1	1	2	1	22984586	58599986	35.6154	1	2	1	1
GIST20	14	6184	734	-0.712394	3.5855	3	-0.711684	3.64953	0.85196	1	0	0.85196	1	0	58604791	107283270	48.6785	0.85196	1	0	1
GIST20	15	10876	1105	0.074383	0.0287478	9	0.0923067	0.0272035	1	2	1	1	2	1	20169897	102389699	82.2198	1	2	1	1
GIST20	16	12769	1361	0.0896077	0.0257065	9	0.0923067	0.0272035	1	2	1	1	2	1	81779	90161100	90.0793	1	2	1	1
GIST20	17	18035	1973	0.0873753	0.0249057	9	0.0923067	0.0272035	1	2	1	1	2	1	5978	81052423	81.0464	1	2	1	1
GIST20	18	4997	541	0.0891992	0.027948	9	0.0923067	0.0272035	1	2	1	1	2	1	117035	78005215	77.8882	1	2	1	1
GIST20	19	13132	1608	0.0912407	0.0264341	9	0.0923067	0.0272035	1	2	1	1	2	1	107456	45649323	45.5419	1	2	1	1
GIST20	19	5440	724	-0.00524228	0.0221937	8	-0.00524228	0.0221937	1	2	1	1	2	1	45649386	59056320	13.4069	1	2	1	1
GIST20	19	39	2	0.0636297	0.0952041	10	0.0923067	NA	0.85196	2	NA	NA	2	NA	59056831	59082835	0.026004	NA	2	NA	NA
GIST20	20	7987	851	0.0782721	0.0237285	9	0.0923067	0.0272035	1	2	1	1	2	1	68319	62959363	62.891	1	2	1	1
GIST20	21	3419	446	0.0866571	0.0297615	9	0.0923067	0.0272035	1	2	1	1	2	1	9826422	48084322	38.2579	1	2	1	1
GIST20	22	20	2	-0.807203	2.37186	2	-0.771862	NA	0.85196	1	0	0.85196	1	0	16157827	17156541	0.998714	0.85196	1	0	1
GIST20	22	10	0	0.140799	0	11	0.140799	NA	0.85196	2	NA	NA	2	NA	17175579	17265103	0.089524	NA	2	NA	NA
GIST20	22	6879	893	-0.716244	3.77758	3	-0.711684	3.64953	0.85196	1	0	0.85196	1	0	17280822	51220768	33.9399	0.85196	1	0	1
GIST20	23	10992	586	0.199597	0.0279942	12	0.19607	0.0304563	1	2	1	1	2	1	200860	155237279	155.036	1	2	1	NA
GIST21	1	846	92	0.0304408	0.00975645	2	0.0206707	0.0286261	1	2	1	1	2	1	69524	2528223	2.4587	1	2	1	1
GIST21	1	11153	619	-0.0157841	0.0333211	2	0.0206707	0.0286261	1	2	1	1	2	1	2529752	65851341	63.3216	1	2	1	1
GIST21	1	19588	1884	0.0354305	0.0300558	2	0.0206707	0.0286261	1	2	1	1	2	1	65851591	249212631	183.361	1	2	1	1
GIST21	2	23594	2260	0.0359242	0.0291507	2	0.0206707	0.0286261	1	2	1	1	2	1	41677	243037246	242.996	1	2	1	1
GIST21	3	18518	1867	0.0341706	0.0303238	2	0.0206707	0.0286261	1	2	1	1	2	1	239571	197765597	197.526	1	2	1	1
GIST21	4	12301	1298	0.0409569	0.027486	2	0.0206707	0.0286261	1	2	1	1	2	1	53469	190947451	190.894	1	2	1	1
GIST21	5	14143	1515	0.039259	0.0238438	2	0.0206707	0.0286261	1	2	1	1	2	1	140474	180687900	180.547	1	2	1	1
GIST21	6	16137	1903	0.0376849	0.0340827	2	0.0206707	0.0286261	1	2	1	1	2	1	203561	170893487	170.69	1	2	1	1
GIST21	7	15034	1776	0.0424451	0.0294606	2	0.0206707	0.0286261	1	2	1	1	2	1	193461	158937276	158.744	1	2	1	1
GIST21	8	10415	1234	0.0315373	0.0290314	2	0.0206707	0.0286261	1	2	1	1	2	1	183002	146279389	146.096	1	2	1	1
GIST21	9	12798	1420	0.00957846	0.0300339	2	0.0206707	0.0286261	1	2	1	1	2	1	154795	141071720	140.917	1	2	1	1
GIST21	10	12763	1467	0.0168754	0.0301999	2	0.0206707	0.0286261	1	2	1	1	2	1	95195	135473131	135.378	1	2	1	1
GIST21	11	17896	1891	0.0214556	0.023347	2	0.0206707	0.0286261	1	2	1	1	2	1	193096	134856661	134.664	1	2	1	1
GIST21	12	17283	1813	0.0142091	0.0247886	2	0.0206707	0.0286261	1	2	1	1	2	1	176139	133797649	133.622	1	2	1	1
GIST21	13	5692	541	0.0328167	0.0280914	2	0.0206707	0.0286261	1	2	1	1	2	1	19600529	115091786	95.4913	1	2	1	1
GIST21	14	10207	892	-0.727647	2.71734	1	-0.727647	2.71734	0.807443	1	0	0.807443	1	0	20201636	107283274	87.0816	0.807443	1	0	1
GIST21	15	10784	1052	-0.0157241	0.0277412	2	0.0206707	0.0286261	1	2	1	1	2	1	20169974	102389659	82.2197	1	2	1	1
GIST21	16	12640	1582	0.00511743	0.0290642	2	0.0206707	0.0286261	1	2	1	1	2	1	81779	90161292	90.0795	1	2	1	1
GIST21	17	17920	1829	-0.00693756	0.0290607	2	0.0206707	0.0286261	1	2	1	1	2	1	5960	81083419	81.0775	1	2	1	1
GIST21	18	4904	514	0.0195618	0.0292507	2	0.0206707	0.0286261	1	2	1	1	2	1	116909	78005215	77.8883	1	2	1	1
GIST21	19	18498	2446	0.00739548	0.0287909	2	0.0206707	0.0286261	1	2	1	1	2	1	107456	59082762	58.9753	1	2	1	1
GIST21	20	7914	804	-0.00271407	0.0278387	2	0.0206707	0.0286261	1	2	1	1	2	1	68336	62959184	62.8908	1	2	1	1
GIST21	21	3355	214	0.000538882	0.0380518	2	0.0206707	0.0286261	1	2	1	1	2	1	9826385	48084177	38.2578	1	2	1	1
GIST21	22	6845	834	-0.00741784	0.0309986	2	0.0206707	0.0286261	1	2	1	1	2	1	17052969	51220734	34.1678	1	2	1	1
GIST21	23	11011	688	0.0416473	0.0247433	2	0.0206707	0.0286261	1	2	1	1	2	1	200817	155237279	155.036	1	2	1	NA
GIST22	1	31534	3045	-0.00986945	0.0288886	3	-0.00791333	0.027989	1	2	1	1	2	1	721364	249212531	248.491	1	2	1	1
GIST22	2	23603	2257	0.387689	0.0707529	5	0.387689	0.0707529	0.476798	3	1	0.323455	4	2	41647	243037246	242.996	0.323421	4	2	2
GIST22	3	18491	1600	-0.00744884	0.0291026	3	-0.00791333	0.027989	1	2	1	1	2	1	239654	197765432	197.526	1	2	1	1
GIST22	4	12331	1262	-0.0132893	0.0273086	3	-0.00791333	0.027989	1	2	1	1	2	1	53469	190947451	190.894	1	2	1	1
GIST22	5	14126	1540	-0.0178614	0.0257915	3	-0.00791333	0.027989	1	2	1	1	2	1	140351	180687907	180.548	1	2	1	1
GIST22	6	16174	1585	-0.00776024	0.0236549	3	-0.00791333	0.027989	1	2	1	1	2	1	203439	170893500	170.69	1	2	1	1
GIST22	7	14976	1619	-0.00112466	0.0289685	3	-0.00791333	0.027989	1	2	1	1	2	1	193466	158937226	158.744	1	2	1	1
GIST22	8	10362	1076	-0.0148415	0.0267324	3	-0.00791333	0.027989	1	2	1	1	2	1	183077	146279508	146.096	1	2	1	1
GIST22	9	12737	1298	-0.00731219	0.0251681	3	-0.00791333	0.027989	1	2	1	1	2	1	154795	141071720	140.917	1	2	1	1
GIST22	10	12774	1519	-0.0101985	0.0293651	3	-0.00791333	0.027989	1	2	1	1	2	1	95196	135473082	135.378	1	2	1	1
GIST22	11	17849	2111	-0.00296513	0.0253178	3	-0.00791333	0.027989	1	2	1	1	2	1	193096	134856661	134.664	1	2	1	1
GIST22	12	17176	1713	-0.00710435	0.031014	3	-0.00791333	0.027989	1	2	1	1	2	1	176139	133797649	133.622	1	2	1	1
GIST22	13	5703	644	-0.0173956	0.0280632	3	-0.00791333	0.027989	1	2	1	1	2	1	19600475	115091786	95.4913	1	2	1	1
GIST22	14	10200	1213	-0.721037	2.46168	1	-0.721037	2.46168	0.789162	1	0	0.711071	1	0	20201972	107283297	87.0813	0.711071	1	0	1
GIST22	15	10710	1071	-0.0139759	0.0347095	3	-0.00791333	0.027989	1	2	1	1	2	1	20169997	102389791	82.2198	1	2	1	1
GIST22	16	12577	1512	0.00382364	0.029671	3	-0.00791333	0.027989	1	2	1	1	2	1	81779	90161065	90.0793	1	2	1	1
GIST22	17	5404	708	-0.091803	0.0506491	2	-0.091803	0.0506491	1	2	1	1	2	1	6159	21826347	21.8202	1	2	1	1
GIST22	17	12427	1354	0.0814974	0.0450048	4	0.0814974	0.0450048	1	2	1	1	2	1	25621438	81083455	55.462	1	2	1	1
GIST22	18	4902	526	-0.0142595	0.0335569	3	-0.00791333	0.027989	1	2	1	1	2	1	116844	78005165	77.8883	1	2	1	1
GIST22	19	18376	2327	0.0108602	0.026518	3	-0.00791333	0.027989	1	2	1	1	2	1	107456	59082752	58.9753	1	2	1	1
GIST22	20	7925	996	-0.0144617	0.0282995	3	-0.00791333	0.027989	1	2	1	1	2	1	68363	62959184	62.8908	1	2	1	1
GIST22	21	3376	425	-0.0117074	0.0394332	3	-0.00791333	0.027989	1	2	1	1	2	1	9826369	48084322	38.258	1	2	1	1
GIST22	22	6812	908	-0.0132949	0.0259738	3	-0.00791333	0.027989	1	2	1	1	2	1	16157871	51216332	35.0585	1	2	1	1
GIST22	23	10950	636	-0.01425	0.0233054	3	-0.00791333	0.027989	1	2	1	1	2	1	200860	155235093	155.034	1	2	1	NA
GIST23	1	1051	92	-0.0957634	0.0328305	6	-0.101171	0.0315254	1	2	1	1	2	1	721364	3409226	2.68786	1	2	1	1
GIST23	1	13703	1499	-0.153903	0.0353987	5	-0.151758	0.0344613	1	2	1	1	2	1	3409426	87797933	84.3885	1	2	1	1
GIST23	1	19647	2257	-0.0859002	0.0310326	6	-0.101171	0.0315254	1	2	1	1	2	1	87805261	249212579	161.407	1	2	1	1
GIST23	2	7474	784	-0.124583	0.0323602	6	-0.101171	0.0315254	1	2	1	1	2	1	41404	73151629	73.1102	1	2	1	1
GIST23	2	5830	667	-0.0794878	0.0379617	6	-0.101171	0.0315254	1	2	1	1	2	1	73161009	139046385	65.8854	1	2	1	1
GIST23	2	18	2	-0.910702	1.10406	3	-0.936174	NA	0.874396	1	0	0.788343	1	0	139307925	140990778	1.68285	0.874396	1	0	1
GIST23	2	8386	691	-0.0737044	0.0294637	6	-0.101171	0.0315254	1	2	1	1	2	1	140990928	219208375	78.2174	1	2	1	1
GIST23	2	4056	526	-0.118731	0.023821	6	-0.101171	0.0315254	1	2	1	1	2	1	219209228	243037246	23.828	1	2	1	1
GIST23	3	20137	2071	-0.095405	0.030913	6	-0.101171	0.0315254	1	2	1	1	2	1	239347	197765597	197.526	1	2	1	1
GIST23	4	13596	1718	-0.0828231	0.0332475	6	-0.101171	0.0315254	1	2	1	1	2	1	53483	190947451	190.894	1	2	1	1
GIST23	5	15414	1789	0.413827	0.417054	9	0.423616	0.400933	0.874396	3	1	0.874396	3	1	140501	180687760	180.547	0.874396	3	1	1
GIST23	6	17539	2072	-0.0967955	0.0296007	6	-0.101171	0.0315254	1	2	1	1	2	1	203439	170893602	170.69	1	2	1	1
GIST23	7	16328	2028	0.421933	0.37965	9	0.423616	0.400933	0.874396	3	1	0.874396	3	1	193290	158937426	158.744	0.874396	3	1	1
GIST23	8	11426	1456	-0.0919373	0.0292704	6	-0.101171	0.0315254	1	2	1	1	2	1	183002	146279539	146.097	1	2	1	1
GIST23	9	13880	1543	-0.110908	0.0294335	6	-0.101171	0.0315254	1	2	1	1	2	1	154704	141071620	140.917	1	2	1	1
GIST23	10	13959	1721	-0.120137	0.0329068	6	-0.101171	0.0315254	1	2	1	1	2	1	94823	135473114	135.378	1	2	1	1
GIST23	11	6888	1003	0.443648	0.409128	9	0.423616	0.400933	0.874396	3	1	0.874396	3	1	193096	51412408	51.2193	0.874396	3	1	1
GIST23	11	1669	206	-0.0317263	0.0272322	7	-0.0471235	0.0277894	1	2	1	1	2	1	51458705	62327595	10.8689	1	2	1	1
GIST23	11	9425	985	-0.117989	0.0373509	6	-0.101171	0.0315254	1	2	1	1	2	1	62328038	123465626	61.1376	1	2	1	1
GIST23	11	1335	239	-0.0429311	0.0252936	7	-0.0471235	0.0277894	1	2	1	1	2	1	123466597	134856661	11.3901	1	2	1	1
GIST23	12	1412	194	-0.160847	0.0328261	5	-0.151758	0.0344613	1	2	1	1	2	1	176118	6928136	6.75202	1	2	1	1
GIST23	12	12643	1340	-0.0980937	0.0317702	6	-0.101171	0.0315254	1	2	1	1	2	1	6928400	107168615	100.24	1	2	1	1
GIST23	12	4704	470	-0.151718	0.031655	5	-0.151758	0.0344613	1	2	1	1	2	1	107177698	133797649	26.62	1	2	1	1
GIST23	13	6263	706	-0.106382	0.0295444	6	-0.101171	0.0315254	1	2	1	1	2	1	19600475	115091786	95.4913	1	2	1	1
GIST23	14	3997	487	0.248482	0.180618	8	0.248482	0.180618	0.533746	3	1	0.562596	3	1	19890214	53570637	33.6804	0.16699	5	1	2
GIST23	14	6846	735	-0.936235	3.40989	2	-0.936174	3.40989	0.846846	1	0	0.874396	1	0	53618997	106054858	52.4359	0.874396	1	0	1
GIST23	14	19	2	-2.62412	4.58515	1	-2.62412	NA	0.874396	0	0	0.84276	0	0	106066348	106188045	0.121697	0.874396	0	0	1
GIST23	14	210	66	-0.859028	3.63042	4	-0.859028	3.63042	0.846846	1	0	0.853823	1	0	106188405	107283270	1.09486	0.874396	1	0	1
GIST23	15	1357	178	-0.055577	0.0230536	7	-0.0471235	0.0277894	1	2	1	1	2	1	20169854	35087044	14.9172	1	2	1	1
GIST23	15	7496	678	-0.168548	0.0365414	5	-0.151758	0.0344613	1	2	1	1	2	1	35148936	77348661	42.1997	1	2	1	1
GIST23	15	2868	472	-0.110008	0.0368045	6	-0.101171	0.0315254	1	2	1	1	2	1	77363335	102389856	25.0265	1	2	1	1
GIST23	16	13688	1778	-0.104856	0.0304988	6	-0.101171	0.0315254	1	2	1	1	2	1	81639	90161479	90.0798	1	2	1	1
GIST23	17	19310	2381	-0.143927	0.0335362	5	-0.151758	0.0344613	1	2	1	1	2	1	6159	81083311	81.0772	1	2	1	1
GIST23	18	5371	658	0.429061	0.407314	9	0.423616	0.400933	0.874396	3	1	0.874396	3	1	116844	78005265	77.8884	0.874396	3	1	1
GIST23	19	19884	2803	-0.103751	0.0326482	6	-0.101171	0.0315254	1	2	1	1	2	1	107456	59082835	58.9754	1	2	1	1
GIST23	20	8625	1063	-0.128926	0.0308	6	-0.101171	0.0315254	1	2	1	1	2	1	68396	62959184	62.8908	1	2	1	1
GIST23	21	3690	540	-0.122156	0.0315921	6	-0.101171	0.0315254	1	2	1	1	2	1	9826422	48084322	38.2579	1	2	1	1
GIST23	22	7452	1031	-0.144846	0.0355476	5	-0.151758	0.0344613	1	2	1	1	2	1	16157883	51220848	35.063	1	2	1	1
GIST23	23	11794	719	-0.0491836	0.0299243	7	-0.0471235	0.0277894	1	2	1	1	2	1	200860	155235143	155.034	1	2	1	NA
