# Supplementary material for: Chromosomal instability and a deregulated cell cycle are intrinsic features of high‐risk gastrointestinal stromal tumours with a metastatic potential
Source: Mol Oncol. 2023 Sep 3;17(11):2432–50. doi: 10.1002/1878-0261.13514 (PMC10620130; doi:10.1002/1878-0261.13514)
Supplement: Supplementary file 6 — Data S6. Normalised expression data of 487 differentially expressed genes. [file MOL2-17-2432-s009.xlsx]

## Sheet: S05_DEG_padj0.05_LFC1_with_norm
Supplementary File S6 Normalized expression data of 487 differentially expressed genes.
ensembl_gene_id	gene_name	baseMean	log2FoldChange	lfcSE	stat	pvalue	padj	median_norm_met	median_norm_non-met	median_tpm_met	median_tpm_non-met	GIST1	GIST3	GIST5	GIST6	GIST7	GIST8	GIST10	GIST11	GIST12	GIST24	GIST13	GIST14	GIST15	GIST16	GIST17	GIST18	GIST19	GIST20	GIST21	GIST22	GIST23
ENSG00000146276	GABRR1	504.303	5.80125	0.94946	6.11006	9.96e-10	2.67e-06	6.9389	4.21375	3.29224	0.0961921	4.32281	5.22003	7.08896	5.43112	6.78885	9.20777	10.1906	4.40332	8.93125	7.68564	3.89963	4.8098	4.21237	3.6352	6.27962	3.99006	5.1896	5.20644	3.76561	4.21375	4.74403
ENSG00000106689	LHX2	199.141	5.77694	0.905416	6.38043	1.77e-10	1.18e-06	6.80724	3.65751	4.69539	0.072359	5.05695	4.23884	4.85112	10.9797	7.22838	7.03119	6.94828	3.39199	6.6662	9.16072	3.55484	4.14629	3.22811	3.24715	3.78788	3.6516	7.01494	3.41296	3.72757	3.65751	3.80852
ENSG00000184374	COLEC10	1224.22	5.56885	1.34845	4.12983	3.63e-05	0.00416974	7.27998	4.82962	3.93063	0.161498	4.81469	12.4838	4.73432	9.75908	7.90183	6.65813	4.13279	14.0098	4.07201	11.8711	6.40669	4.51641	7.81197	4.14046	4.82962	4.21593	4.43164	6.15313	4.52429	6.60931	5.50735
ENSG00000164920	OSR2	283.812	5.47318	0.893147	6.12798	8.9e-10	2.67e-06	7.79249	4.02839	8.99214	0.0413112	7.29984	4.6299	8.7185	7.55795	8.83508	9.38652	8.02703	5.42568	6.59158	8.96453	3.83534	4.09558	4.02839	3.82454	5.57117	3.89499	4.96658	3.946	4.43247	6.07608	3.99484
ENSG00000272398	CD24	2165.88	4.28952	1.409	3.04437	0.00233171	0.0414113	9.7175	5.55319	26.7825	0.195481	9.52116	5.36192	6.08009	14.4099	10.9103	13.6502	5.28913	9.91384	7.52351	10.2712	6.89978	9.91842	5.55319	5.5814	8.91069	5.50624	5.08211	6.49083	5.13107	5.09723	5.1719
ENSG00000124785	NRN1	799.672	4.19793	0.81016	5.18161	2.2e-07	0.000184	6.59974	6.65919	2.15358	2.37383	6.52863	6.25321	9.9611	6.08404	9.90312	7.26741	6.11955	6.67085	5.36291	11.2291	6.80122	5.68415	6.77327	5.89527	6.65919	7.06017	6.50383	6.48742	7.0345	6.54383	7.00492
ENSG00000174567	GOLT1A	98.028	4.04075	0.78948	5.11824	3.08e-07	0.000218	5.64985	3.78753	4.01516	0.332739	5.30566	4.97934	7.29906	5.55064	6.22631	9.39351	6.75166	4.50266	4.21138	5.74907	5.23776	3.90462	3.73712	3.43706	4.71355	4.86574	3.34769	3.78753	3.4073	3.5255	4.5803
ENSG00000251493	FOXD1	290.43	3.9298	1.09937	3.57459	0.000351	0.0142585	6.33062	4.42664	2.19908	0.169112	6.13938	6.005	6.25432	6.37941	7.71021	10.0888	6.28182	3.84088	6.7405	11.037	3.74189	7.06482	4.42664	3.73043	5.07287	4.74192	6.75741	4.02909	4.96711	4.07961	3.91027
ENSG00000019102	VSIG2	70.7341	3.784	0.915815	4.13184	3.6e-05	0.00416974	4.85988	3.79887	2.19056	0.433803	3.22895	3.09493	5.68247	2.80903	6.49244	6.10241	8.35719	3.87067	7.55096	4.03729	4.06878	2.9821	4.1571	2.92336	4.07381	4.43106	3.54004	3.79887	3.03204	4.53504	3.60839
ENSG00000204624	DISP3	217.667	3.76575	0.975762	3.85929	0.000114	0.007739	7.33927	4.75158	2.96938	0.158793	3.56295	3.59628	7.42775	8.8489	7.50978	8.67399	7.25079	9.09478	4.5663	5.17716	5.55923	4.75158	4.48743	6.15798	4.93198	4.8475	3.994	6.6106	4.08469	4.02249	3.84967
ENSG00000137273	FOXF2	1074.3	3.42208	0.906817	3.77372	0.000161	0.00925144	9.23555	6.67901	23.3384	1.40062	11.8678	8.71027	9.21388	8.36025	8.25426	9.3124	9.25721	5.53934	9.82526	10.1419	6.66828	9.47477	5.8369	5.53121	7.81557	6.67901	6.90385	8.25183	7.84735	5.46603	6.31199
ENSG00000143184	XCL1	1883.52	3.36685	0.835005	4.03213	5.53e-05	0.00500556	8.77326	7.98684	23.6819	11.2953	10.9483	10.9421	9.00885	7.18896	7.56748	12.6507	7.39116	7.61221	8.87537	8.67116	7.8869	8.76173	8.12386	8.79471	7.27207	9.89755	6.38262	7.98684	8.84933	7.64582	7.34106
ENSG00000050767	COL23A1	1092.22	3.33306	0.810302	4.11336	3.9e-05	0.00421491	8.87696	6.9173	12.1252	1.2378	7.43201	9.27469	6.88631	6.93503	8.54731	11.9191	9.2066	9.75616	8.1325	9.92262	6.9173	6.66547	6.68544	5.71394	7.05288	6.67953	7.06624	6.46826	8.61728	7.86637	9.45187
ENSG00000145423	SFRP2	115.227	3.30308	0.845783	3.90535	9.41e-05	0.00708476	7.33708	4.50874	8.3079	0.325564	7.32236	3.74601	5.82832	7.83103	8.13086	7.35179	11.1732	3.74094	4.24286	8.00491	3.63967	4.31936	5.82768	4.07992	4.6583	5.08825	4.50874	6.98494	4.29479	5.51437	3.82103
ENSG00000106031	HOXA13	109.427	3.26002	0.914656	3.5642	0.000365	0.0145583	6.59844	4.28052	2.01969	0.10689	5.72095	6.82333	5.65128	8.43636	6.95684	6.26109	6.53328	3.50683	6.66361	6.98384	3.82537	4.4083	3.79022	4.91433	6.46558	4.28052	4.39397	3.51711	3.68198	3.64371	5.34216
ENSG00000178773	CPNE7	417.403	3.18504	0.796474	3.99892	6.36e-05	0.00557424	7.62899	5.93074	5.00757	0.74375	7.49796	6.80498	9.06363	8.65542	10.9914	6.82767	8.25169	5.04921	6.52261	7.76001	7.60029	6.93566	4.98828	4.75944	6.85055	7.33142	5.93074	5.71185	7.27114	4.84294	5.8062
ENSG00000173110	HSPA6	1124.98	3.18465	0.682288	4.6676	3.05e-06	0.00104062	9.02031	7.81946	17.421	4.68004	8.39996	8.09709	9.65899	7.18353	9.70909	12.471	9.1849	7.06561	8.85572	10.1292	7.81946	7.16155	8.29308	7.63256	8.16037	7.80374	9.08166	7.2822	8.50624	7.69702	7.94538
ENSG00000227827	PKD1P2	322.241	3.16787	0.66204	4.78501	1.71e-06	0.000881	7.83952	6.05507	2.13559	0.285126	7.40442	5.94829	10.2936	8.63277	6.31915	5.58742	8.27461	7.37072	8.92678	8.3266	5.6201	5.84493	5.29399	6.05507	5.6248	7.86214	6.12042	6.07707	5.56012	6.59658	6.47507
ENSG00000106333	PCOLCE	7063.54	3.15726	0.81983	3.85112	0.000118	0.00775213	11.0866	9.38162	52.9883	6.93591	9.93761	10.2264	9.21743	11.7209	10.4588	13.5144	12.6999	14.647	9.96288	11.7144	9.34569	11.8195	11.9639	9.38162	10.5654	10.192	9.33515	9.02799	9.24451	10.3907	8.42458
ENSG00000054179	ENTPD2	146.436	3.12421	1.02413	3.05059	0.00228395	0.0412558	6.43539	4.35812	3.06191	0.205319	8.14499	5.35588	6.6169	5.21573	5.39131	8.4129	7.07272	3.57836	6.25387	8.34811	6.18743	6.54634	3.64101	4.92292	5.62789	4.35812	3.70465	3.58921	5.05196	3.72302	4.114
ENSG00000197705	KLHL14	1567	3.11115	1.03697	3.00024	0.00269765	0.0451394	9.35415	7.76564	11.5987	2.10559	7.1699	8.65392	10.5441	7.36963	11.1228	12.3785	9.66572	5.75282	11.6484	9.04259	9.5566	7.95926	6.3226	5.87925	7.76564	8.10452	6.08987	6.85522	9.19192	6.22517	9.6954
ENSG00000078900	TP73	157.972	3.08421	0.654873	4.70963	2.48e-06	0.00100534	7.21298	5.37527	2.13501	0.264079	7.27982	5.36112	5.92267	7.99101	4.26689	8.64065	8.09502	5.22246	7.14614	8.07778	5.54168	5.8963	5.73445	4.66943	5.13985	5.53873	5.37527	4.66838	6.56797	5.11824	4.46106
ENSG00000215183	MSMP	247.687	2.94156	0.792926	3.70976	0.000207	0.0105173	6.07849	5.81168	4.95659	3.7351	5.16641	4.2952	8.90157	4.34379	6.80401	6.2551	8.4651	5.90189	10.1679	5.09906	6.48448	5.20232	5.46167	6.52925	5.81168	5.52262	6.53459	5.60195	6.5634	4.69893	5.86297
ENSG00000174292	TNK1	122.427	2.93301	0.611208	4.7987	1.6e-06	0.000856	6.75783	5.07086	2.38747	0.322089	6.7479	5.3189	7.50717	5.84847	7.78132	8.41957	7.14051	5.34864	6.44078	6.76776	4.76629	5.79822	4.80449	5.07086	6.06994	6.05671	4.40147	5.62552	5.33845	4.64893	4.20477
ENSG00000006283	CACNA1G	1599.48	2.89567	0.759955	3.81031	0.000139	0.0084208	9.48201	8.52145	5.5578	1.98496	10.2989	8.108	8.03728	9.56699	8.72274	11.3964	9.39702	12.6819	8.39576	11.2524	8.55811	8.87918	9.66552	6.75965	9.61518	8.52145	7.09524	8.46291	6.71719	9.51992	7.00537
ENSG00000100767	PAPLN	757.643	2.8822	0.776788	3.71041	0.000207	0.0105173	8.39617	7.259	3.6025	1.02017	9.0016	10.3084	6.61788	8.52154	7.19998	9.02041	8.27081	6.33773	6.17935	11.7714	6.54948	7.76382	8.67151	6.07686	7.259	6.69784	6.13435	7.64827	7.5391	8.76819	6.58381
ENSG00000126778	SIX1	818.707	2.86411	0.801289	3.57438	0.000351	0.0142585	8.85601	7.18201	7.18124	1.07205	8.64038	8.4866	7.98622	9.07713	9.612	10.233	9.00349	6.85845	8.70854	11.8062	8.03411	7.18201	6.04897	7.77314	9.09564	8.11742	8.81876	5.84899	7.00259	6.05941	5.63498
ENSG00000139219	COL2A1	788.075	2.77593	0.920923	3.01429	0.00257582	0.0441829	8.64183	6.35192	5.70465	0.408449	7.63159	8.04767	9.06669	6.33736	8.9422	10.7974	9.543	5.96922	8.34147	11.3924	9.61696	6.35192	5.17573	5.1911	6.86119	6.61696	8.63353	7.07909	6.01344	5.60806	5.3609
ENSG00000077943	ITGA8	2792.39	2.76812	0.931975	2.97016	0.0029764	0.0475043	9.2407	7.59254	5.96403	0.831467	7.76076	7.57212	7.59363	9.27303	9.20836	12.5421	12.5802	8.88574	10.6102	12.9197	7.41691	7.53773	7.26418	7.3213	8.51419	7.72426	9.07872	8.40894	11.6898	7.59254	7.15506
ENSG00000214578	HMGN2P15	49.2938	2.74502	0.8685	3.16065	0.0015742	0.0329451	4.56298	3.49108	6.76285	1.00378	4.23838	3.50037	3.36104	4.21789	6.08294	6.27921	5.92487	4.2731	4.85287	6.98706	3.29928	3.79361	3.01863	3.03003	5.39969	3.49108	3.75079	4.80259	3.4308	3.86715	3.15257
ENSG00000129173	E2F8	391.107	2.68389	0.509045	5.2724	1.35e-07	0.000135	8.15864	7.14047	5.42486	1.67538	7.59818	8.2741	7.68421	9.19371	7.38557	10.4268	8.95308	7.72274	8.04319	9.38388	6.99751	7.58338	7.27392	6.49136	7.14047	7.39744	7.70805	6.65347	7.34076	6.86658	5.68613
ENSG00000116574	RHOU	725.033	2.66866	0.633257	4.21419	2.51e-05	0.00357433	9.34645	7.21865	15.271	1.3603	9.60471	9.29494	7.68452	9.8062	9.39796	11.1172	8.47359	8.89695	7.04498	10.6161	6.59322	7.21865	7.94758	6.53458	9.46685	8.45678	7.11858	7.04313	7.35691	7.87457	6.77261
ENSG00000183248	PRR36	337.415	2.57677	0.724484	3.55669	0.000376	0.0148045	7.36747	6.77858	3.37784	1.42253	8.09307	6.47082	8.74318	6.29443	5.03311	10.1238	8.32972	5.54583	6.64187	9.67902	7.35699	5.45953	6.0956	6.77858	6.85624	7.25385	7.23383	7.30705	6.55632	6.3715	5.04439
ENSG00000064655	EYA2	938.897	2.56906	0.795665	3.22882	0.00124301	0.0288647	9.61471	7.11	19.2033	1.20619	8.95942	6.43006	9.59912	9.35546	9.393	11.2018	10.2509	9.81164	10.9533	9.6303	7.02885	7.20501	6.33876	5.98618	8.74444	7.1577	9.62466	9.61966	7.11	6.2433	6.08707
ENSG00000183798	EMILIN3	2329.59	2.53165	0.718826	3.52192	0.000428	0.0159951	10.5763	9.19102	33.4991	6.95371	8.9072	8.35532	10.6597	10.493	10.8673	12.0705	12.8345	12.226	10.0822	9.79892	10.6303	10.1638	10.6963	7.37162	7.54063	8.72152	8.48983	8.86682	9.27808	9.49398	9.19102
ENSG00000158806	NPM2	139.457	2.52581	0.616435	4.09744	4.18e-05	0.00432752	6.03711	5.81135	2.06224	1.49037	6.03907	5.38243	6.03515	6.03215	7.38785	8.69172	7.86796	5.0745	5.95053	8.16358	4.92419	5.11656	4.7291	4.65105	6.56265	6.10124	6.03813	5.85589	5.81135	5.00399	5.85516
ENSG00000182379	NXPH4	482.748	2.51246	0.812967	3.09049	0.0019983	0.0384816	8.58148	6.27466	17.6024	1.35947	9.9652	6.77391	8.68057	7.31841	8.4824	10.5523	8.71797	5.57318	6.74157	9.11644	7.62665	6.95814	5.88431	5.33931	9.21111	6.94111	6.27466	5.04664	6.38785	5.50702	5.61171
ENSG00000198959	TGM2	3399.95	2.49252	0.6181	4.03256	5.52e-05	0.00500556	11.2655	10.2844	24.4705	8.72271	10.2901	9.95989	9.7209	12.4053	11.7101	11.1714	11.3597	12.2002	9.56401	13.7685	9.59718	8.4313	10.5404	8.86762	10.5553	9.82159	10.4639	9.78465	10.2844	11.0007	10.7602
ENSG00000119681	LTBP2	14573.5	2.45325	0.815754	3.00734	0.00263548	0.0446001	13.2192	11.0192	94.9386	9.38629	10.8251	10.7553	13.5898	10.5483	12.8697	15.1287	15.374	10.1347	14.3356	13.5687	12.5034	11.9013	12.1068	10.2883	11.1368	10.7953	10.5693	10.6499	14.077	11.0192	10.3824
ENSG00000163132	MSX1	274.647	2.43939	0.679338	3.59083	0.00033	0.0135732	7.51657	6.00085	7.36272	1.20605	7.76663	7.34832	6.00081	9.83323	7.68483	6.94672	8.73281	6.36961	6.53746	9.03059	6.14938	5.82536	6.28982	5.69591	8.27549	7.08997	6.46089	5.44096	5.96825	6.00085	4.97423
ENSG00000125740	FOSB	343.577	2.43386	0.609698	3.99192	6.55e-05	0.00568673	7.62484	6.79	2.57178	0.935151	7.54459	6.90919	6.73628	7.7051	10.1217	9.26922	9.28114	6.81423	8.85701	6.35157	5.85491	7.2564	6.9821	5.77604	8.14069	6.16545	7.43564	6.6706	6.55559	7.0059	6.79
ENSG00000137135	ARHGEF39	184.594	2.39439	0.419516	5.7075	1.15e-08	1.78e-05	7.47562	6.22619	2.22171	0.511007	7.51006	7.22038	6.78746	8.6806	6.99864	7.69182	7.62971	7.22993	7.44119	8.93102	6.04932	6.8428	6.86471	5.51247	6.74625	6.50537	6.32076	6.12878	6.22619	5.87643	5.47494
ENSG00000177106	EPS8L2	326.082	2.37977	0.772587	3.08026	0.00206817	0.0390948	8.10066	5.95381	4.79729	0.418415	5.51653	4.96321	8.75972	5.49813	8.91427	10.0614	7.83754	8.63393	8.36378	6.04322	6.75592	5.19368	5.55539	5.10627	5.81152	5.78484	7.51913	8.2248	5.95381	6.30803	7.36073
ENSG00000277775	H3C7	3038.08	2.37841	0.715392	3.32462	0.000885	0.023718	11.3708	9.50551	605.038	78.8177	11.6607	11.0808	8.65971	12.4138	10.5236	12.5491	12.5564	10.9879	8.35462	12.369	9.50551	7.98621	10.7079	8.36848	11.5019	8.5997	10.8383	8.69892	10.1121	9.67336	8.44133
ENSG00000253293	HOXA10	411.651	2.36283	0.779216	3.03231	0.00242688	0.0425195	7.88327	5.82163	5.1644	0.354321	9.14099	9.11343	7.88194	9.09641	7.8846	10.4359	7.70622	5.21649	7.6981	7.08159	8.47969	7.48688	5.40967	8.3148	5.74166	7.6131	6.39265	5.31023	5.42789	5.36457	5.82163
ENSG00000275126	H4C13	941.93	2.33016	0.686592	3.39381	0.000689	0.0203489	9.37649	7.67882	176.654	27.2296	9.29798	11.0554	7.96059	11.1746	8.21094	6.80765	9.455	8.35434	9.65857	11.096	8.23683	6.639	8.51572	7.67882	9.30173	9.66265	6.99582	7.28625	8.96949	7.51356	7.29553
ENSG00000147485	PXDNL	538.629	2.29335	0.611234	3.75199	0.000175	0.00963661	8.41136	7.35235	4.7535	1.38374	9.27487	10.1581	7.07155	8.31012	7.38672	8.51259	7.62447	11.0297	8.70023	6.69342	7.30713	7.26295	6.73815	6.73953	7.92771	8.14784	8.71574	8.01004	7.64673	7.22617	7.35235
ENSG00000101057	MYBL2	542.377	2.2851	0.52226	4.37541	1.21e-05	0.00251593	9.08042	7.55535	16.2607	3.43293	9.15303	8.83315	7.34295	10.0749	7.63595	10.2389	10.0323	7.94858	9.0078	9.6333	7.48907	7.45799	8.33853	6.73613	8.98068	7.78011	7.83382	7.55535	7.86267	7.39212	6.42193
ENSG00000064300	NGFR	188.764	2.27228	0.706951	3.2142	0.00130807	0.0296031	6.83953	5.8165	2.25043	0.744143	6.42649	5.59484	5.22087	5.65403	7.60305	7.25256	7.41411	8.23984	4.87328	9.50863	6.34993	5.16532	6.37767	5.94747	6.17259	5.7661	5.72439	5.8165	4.56076	5.24955	7.52965
ENSG00000186185	KIF18B	900.109	2.21505	0.525314	4.21662	2.48e-05	0.00357433	9.89237	8.07118	17.3883	2.27086	9.90921	9.87552	8.94225	10.6026	8.75201	10.5716	10.2959	9.25813	9.5731	11.0565	7.70643	9.64559	8.68046	7.3917	9.61408	8.64721	8.79829	7.56436	8.07118	7.84426	7.02111
ENSG00000180921	FAM83H	118.769	2.21104	0.529034	4.17938	2.92e-05	0.00380365	7.16922	5.43924	2.08948	0.275959	7.83034	5.67168	5.78373	7.77381	5.19149	6.51285	7.36787	7.60359	7.01415	7.32429	5.82569	5.43924	6.31	4.90855	6.67293	5.4046	4.65822	5.45732	5.39531	5.18203	6.23984
ENSG00000149573	MPZL2	686.958	2.20641	0.63883	3.45383	0.000553	0.0182457	8.15862	8.12234	3.54724	3.58311	7.87626	8.85163	7.62735	7.85099	9.60028	11.056	8.18444	8.13281	7.7103	11.0966	7.57399	6.94169	8.82146	6.13143	8.63076	8.12234	8.25033	8.44208	7.75089	8.39798	7.68634
ENSG00000187037	GPR141	198.452	2.20538	0.691769	3.18803	0.00143245	0.031218	6.9989	6.23978	4.4069	1.78109	7.19111	5.53097	6.8067	7.94608	8.47201	7.44841	6.29181	5.7364	9.47325	4.89578	6.23978	4.58487	6.88805	5.54331	5.51907	6.36747	5.94539	6.31522	7.08375	7.04521	4.92973
ENSG00000148848	ADAM12	954.637	2.19657	0.738872	2.97287	0.00295026	0.0473561	8.41753	8.00942	2.23444	1.40058	12.0329	9.36873	7.16326	10.7475	7.89429	8.72746	8.1076	7.4343	7.61115	9.73749	9.02657	8.00942	8.33691	6.64693	9.65943	9.28434	8.28287	7.9329	6.95621	7.335	7.09812
ENSG00000176387	HSD11B2	73.6174	2.18594	0.565936	3.86252	0.000112	0.007739	6.10496	5.24765	2.28594	0.770677	5.36944	4.37633	6.62627	4.78357	6.76343	6.59466	6.31242	5.89751	4.83624	7.68276	5.46647	5.51807	5.26584	4.62949	5.43134	4.55554	5.24765	4.75359	5.4033	4.10945	4.58305
ENSG00000141736	ERBB2	1999.13	2.1678	0.559993	3.87111	0.000108	0.00757854	10.7246	9.54997	13.3957	3.55936	11.5994	8.6521	11.6495	8.9842	10.9027	12.0672	12.373	8.98383	10.5465	10.5447	9.54997	8.67336	9.56208	9.20054	9.3837	9.93898	9.83173	9.85958	10.9474	9.07259	9.05789
ENSG00000204385	SLC44A4	141.235	2.14935	0.572792	3.75242	0.000175	0.00963661	6.91399	5.85178	3.04262	0.901271	5.92497	6.18599	6.36158	5.99663	6.68131	7.47829	7.14667	7.84092	8.76307	7.41667	5.58226	4.57057	4.58964	5.91033	5.4802	6.84788	6.4607	5.85178	5.69084	6.16454	6.55162
ENSG00000115884	SDC1	468.046	2.14598	0.487847	4.39889	1.09e-05	0.00231483	8.97953	7.58419	12.1226	2.50743	9.52631	7.69757	8.66419	9.34625	8.87497	10.187	9.0841	7.27508	8.52834	9.65192	7.58419	8.55489	7.03774	6.74747	8.13558	6.90637	8.06812	6.86315	7.87361	8.36901	6.67424
ENSG00000273983	H3C8	2548.34	2.13033	0.618066	3.44677	0.000567	0.0186193	11.2813	9.98325	90.3457	22.4198	11.1826	11.3799	10.6679	12.2025	10.8315	12.2008	12.0149	10.7318	8.3465	12.2617	10.1187	8.10859	10.1853	8.99388	11.4326	10.3567	10.6349	8.67784	9.98325	9.31725	8.34296
ENSG00000229953	ENSG00000229953	58.2817	2.11173	0.529933	3.98491	6.75e-05	0.00572647	5.66576	4.76166	5.33915	1.59398	4.9871	4.68588	5.98241	5.71452	5.20043	7.19308	4.67345	6.38438	6.67974	5.61699	4.75036	5.32742	4.1869	4.76166	5.64312	4.61624	4.29586	5.0596	4.04391	4.76551	4.80427
ENSG00000068489	PRR11	952.32	2.11016	0.496956	4.24617	2.17e-05	0.00329283	9.66203	8.45186	14.9587	4.02124	9.65624	9.60604	8.84576	10.5014	9.00489	10.3266	10.1935	9.66781	9.14637	11.6418	7.84547	9.55182	9.01453	7.72827	9.59059	8.8239	9.10893	7.83296	8.27266	8.45186	7.63961
ENSG00000157833	GAREM2	229.432	2.08816	0.610079	3.42277	0.00062	0.0192317	7.62314	6.13649	2.89386	0.504723	7.11714	7.6383	6.7831	9.7243	7.60799	8.1873	7.95257	5.89783	5.94417	7.93685	6.03974	5.70389	6.04311	5.34667	6.27088	5.38874	7.71663	7.08125	7.13541	6.13649	7.22005
ENSG00000275713	H2BC9	4028.05	2.08305	0.675304	3.08461	0.00203818	0.0387793	11.9813	10.3899	172.28	32.9831	12.1932	11.7746	9.31509	12.9494	11.1627	13.0289	12.9462	11.5541	9.09291	12.1879	10.3899	8.66008	11.2762	9.17545	11.8659	9.14237	11.5945	9.50843	11.0715	10.4466	9.01924
ENSG00000144354	CDCA7	172.262	2.06845	0.68198	3.03301	0.00242131	0.0424775	6.84251	5.99417	2.02913	0.737403	6.84739	6.83762	5.27551	10.3357	5.98916	7.48812	5.89695	6.68934	7.11494	9.77317	6.25851	5.2147	6.3158	5.99417	8.46496	5.63318	4.96975	7.01026	7.52033	5.41626	5.61309
ENSG00000120756	PLS1	420.47	2.05364	0.613278	3.34863	0.000812	0.0222943	7.95687	7.22089	3.55369	1.32937	6.75669	6.46006	9.16618	7.449	10.1451	8.46474	7.09869	9.06635	10.1362	7.09357	7.59952	6.97969	6.66762	6.96563	8.21455	8.01263	7.77792	8.25965	6.38469	6.38972	7.22089
ENSG00000274641	H2BC17	2043.14	2.04927	0.489585	4.18574	2.84e-05	0.00378963	10.8751	9.69753	389.559	104.909	10.6885	10.7927	10.3006	11.6645	9.79181	11.7821	11.8029	10.643	10.9576	12.2475	9.32106	10.598	10.1459	9.07324	10.6215	9.86022	10.5988	8.87303	9.69753	9.32311	8.10582
ENSG00000105255	FSD1	129.488	2.04897	0.633286	3.23546	0.00121447	0.0286074	6.68713	5.80385	2.63005	0.98669	5.98772	6.72695	5.39769	6.92873	5.69643	8.49363	6.83764	4.85756	8.38707	6.6473	5.14131	6.53689	5.96302	6.21293	6.37992	5.80146	5.80385	6.12839	5.65274	5.00967	4.33883
ENSG00000158825	CDA	134.073	2.04471	0.575857	3.55073	0.000384	0.0150118	7.01674	5.83013	13.0014	3.24746	7.12065	5.69931	8.36762	4.64657	7.83522	7.94915	7.32115	6.41026	5.5072	6.91284	5.5701	6.85013	5.83013	4.85618	5.92857	6.29843	6.56821	5.35259	5.88307	5.6147	5.2593
ENSG00000163975	MELTF	249.506	2.01966	0.504049	4.00686	6.15e-05	0.00542559	7.89471	6.71576	2.33397	0.605047	8.77402	6.50343	8.02425	7.47985	7.76518	9.03234	8.96116	7.26659	6.59068	8.64555	6.37173	6.84456	6.71576	5.36282	7.28437	7.24421	7.38412	6.64417	6.58497	7.68572	6.1122
ENSG00000196422	PPP1R26	366.323	2.01193	0.585922	3.43378	0.000595	0.018771	7.84895	6.93628	3.14576	1.06375	9.46861	6.36294	7.31024	8.91036	7.72917	8.99361	7.96872	7.64092	6.92902	10.199	8.04446	6.14025	7.78536	7.51496	6.7739	6.49894	6.25203	8.36995	7.3384	6.93628	6.91024
ENSG00000137266	SLC22A23	231.548	2.01086	0.363382	5.53375	3.13e-08	4.2e-05	7.9798	6.74998	2.19419	0.529471	6.9183	7.11091	7.95226	8.70764	7.70314	8.54856	8.62154	8.00733	7.77184	8.77082	6.19871	7.03967	7.30713	6.42566	6.6363	6.31024	6.71826	7.52176	7.16975	6.94319	6.74998
ENSG00000131477	RAMP2	1091.78	2.00429	0.54989	3.64489	0.000268	0.0120736	9.64808	8.61947	51.7237	16.6193	9.83939	8.76759	8.43353	8.9585	10.0315	10.9572	10.4626	9.45677	9.17481	11.9586	8.61947	9.08675	9.42299	7.89554	10.2797	8.22332	8.68657	8.69824	8.23743	8.54532	8.43256
ENSG00000115163	CENPA	103.136	2.00087	0.529046	3.78203	0.000156	0.00906461	6.58909	5.52443	4.19892	1.05641	6.42651	6.75166	6.21881	8.14857	5.27086	6.91657	6.94017	6.16985	6.17176	7.35811	5.52443	6.33039	5.86751	5.13124	6.06925	5.95361	6.39505	4.79825	5.16937	4.93858	4.46055
ENSG00000161860	SYCE2	75.8339	1.99219	0.451298	4.41437	1.01e-05	0.00218999	6.33356	5.21762	4.48482	1.1637	6.24929	5.54725	5.11118	6.54096	6.09762	6.41784	7.07063	5.63301	7.07233	7.10743	4.87172	5.62508	5.52979	5.03072	5.75159	5.21762	5.94725	5.46879	4.38482	4.69215	5.12857
ENSG00000272767	JMJD1C-AS1	60.2697	1.97315	0.5744	3.43515	0.000592	0.018771	5.55102	4.66446	2.74152	0.897648	5.49407	5.03952	4.34574	5.63705	5.00337	6.56241	7.38981	4.54306	5.60797	6.54581	4.77107	5.33195	4.47599	4.50856	5.83051	4.64938	5.1853	4.66446	4.02876	4.30881	4.94602
ENSG00000135245	HILPDA	132.065	1.97015	0.471343	4.17987	2.92e-05	0.00380365	6.54146	5.98995	3.15162	1.56826	6.84843	5.98319	6.44876	7.56264	6.26647	8.64499	6.63417	6.00898	6.07858	8.12809	6.24252	5.83384	6.18957	5.98995	6.53826	6.46533	6.0841	5.74745	5.86937	5.53168	5.57764
ENSG00000156509	FBXO43	162.585	1.96915	0.507072	3.88336	0.000103	0.00742365	7.12076	5.9124	2.56873	0.621181	6.11994	7.22481	6.00709	8.67237	7.02084	6.97474	8.03947	7.16718	7.07435	8.36864	5.66378	6.95867	5.90523	5.55802	6.85298	6.08582	7.22593	6.40778	5.84511	5.9124	5.24214
ENSG00000275379	H3C11	1903.07	1.94918	0.61819	3.15305	0.00161576	0.0332148	10.2105	9.30784	212.174	76.2964	11.1356	11.9847	9.78057	11.9146	10.0324	9.85659	10.3886	9.50902	9.11151	12.2505	9.38581	7.79119	9.79902	9.30784	10.6865	10.9527	8.59732	8.60485	10.1737	8.98839	8.41414
ENSG00000154146	NRGN	66.3426	1.94891	0.565996	3.44333	0.000575	0.0186925	5.67407	4.80876	3.34283	0.961401	6.16013	5.66267	5.68546	5.33117	5.70419	6.45562	7.74606	5.42889	4.6065	5.46623	4.51481	4.80876	5.76089	4.13927	5.50612	5.6263	5.45625	4.25951	5.08843	4.45687	4.36971
ENSG00000167971	CASKIN1	221.741	1.94685	0.659508	2.95198	0.00315744	0.0490497	7.7254	6.57702	3.21273	0.873847	8.06754	5.86707	7.30936	8.60848	8.41087	9.02852	7.38327	6.03567	6.82957	8.14215	6.59829	5.52458	4.94464	6.57702	7.05986	6.62302	7.82681	7.60524	5.36019	5.6315	5.01296
ENSG00000101447	FAM83D	908.924	1.94105	0.505059	3.8432	0.000121	0.00778773	9.97163	8.40885	33.5171	5.98966	10.0819	9.98377	9.62604	11.1256	9.03882	9.9595	10.3171	9.44738	9.52288	10.5192	8.40885	9.41333	8.96895	7.63417	9.55475	8.69686	9.81785	7.84529	7.96859	8.0048	6.96031
ENSG00000237649	KIFC1	2477.5	1.92616	0.415898	4.63134	3.63e-06	0.00110668	11.5097	10.1222	83.3759	17.8069	10.7355	11.7425	10.581	11.9613	10.5791	12.2296	11.8122	11.0967	11.277	12.2793	9.91957	10.9248	10.3849	9.58766	11.1753	10.3784	10.5928	9.70128	10.1222	9.60113	8.92909
ENSG00000165899	OTOGL	1599.3	1.92588	0.5887	3.27142	0.00107008	0.0263837	9.80271	9.40364	4.8116	3.11063	9.97194	10.7045	9.60659	7.68723	12.7957	9.30209	9.43249	10.4133	11.1129	9.63347	9.29475	9.44641	10.1513	8.98958	8.27113	9.40364	9.34062	9.83537	9.48268	10.1214	9.28675
ENSG00000184357	H1-5	9729.98	1.91449	0.524285	3.65163	0.000261	0.0118794	13.3593	11.8673	1312.52	262.53	12.9982	13.7204	12.2933	14.1369	12.4772	13.7496	13.8873	12.419	12.8296	14.4024	11.6229	12.7318	12.0592	11.1846	13.6196	12.345	11.8673	10.8245	12.2272	11.3048	10.4895
ENSG00000124191	TOX2	149.145	1.9025	0.461296	4.12425	3.72e-05	0.00416974	7.03522	6.1588	3.15559	1.09067	7.61727	5.59923	6.94879	7.73957	7.53732	8.85475	7.12166	6.94515	5.68712	6.91449	6.68912	6.70698	6.65944	5.87331	6.26032	5.56728	5.98732	6.28574	6.1419	6.1588	6.11426
ENSG00000132016	BRME1	204.536	1.8973	0.463169	4.09634	4.2e-05	0.00432752	7.52324	6.60521	3.75646	1.23977	7.41915	7.62733	6.56077	8.83037	7.16546	7.01123	8.27785	6.45791	8.77369	8.28113	6.33274	7.22565	6.71358	6.40553	7.57032	6.74068	6.29032	6.94581	6.60521	6.15403	5.60903
ENSG00000090889	KIF4A	2418.05	1.89384	0.490732	3.85922	0.000114	0.007739	11.2773	9.65459	44.5355	8.1735	11.4215	11.3406	10.3291	12.9051	10.6862	11.1913	11.3598	10.788	11.214	11.6162	9.65246	10.9899	10.1835	9.06655	11.2725	10.1151	10.7735	9.65459	9.57493	9.60987	8.6575
ENSG00000140534	TICRR	410.287	1.88916	0.44472	4.24797	2.16e-05	0.00329283	8.6242	7.42228	3.66539	0.90147	8.3453	9.35482	7.7037	9.79384	8.15735	9.60903	8.72958	8.07383	8.51883	9.35635	6.78237	8.08194	7.42228	7.06187	8.69667	7.91203	8.25569	7.49805	7.36044	7.39046	6.51671
ENSG00000156966	B3GNT7	191.434	1.87362	0.501492	3.73609	0.000187	0.00997816	7.066	6.56553	2.82943	1.36376	6.19045	6.68851	7.56706	6.08383	9.21552	8.86541	7.4435	6.63364	7.56711	6.49451	6.8957	6.18499	6.59157	6.56553	7.20618	6.43066	6.23462	6.31806	6.78784	6.22759	6.6313
ENSG00000180340	FZD2	745.93	1.86701	0.583664	3.19878	0.00138011	0.0304238	8.65995	8.46803	7.12095	5.45963	7.88805	7.71188	8.54311	8.77679	7.88749	10.5953	10.2388	9.0318	7.93753	11.3899	8.30646	7.22759	8.52929	8.68053	9.36828	8.52087	8.46803	8.73488	7.68295	8.2978	7.806
ENSG00000175063	UBE2C	709.06	1.86168	0.511199	3.6418	0.000271	0.0121768	9.59627	7.83112	47.9938	6.99626	9.59397	9.76184	8.4147	10.763	8.43491	9.59857	9.81093	9.08528	9.28684	10.3902	7.83112	9.26633	8.45579	7.38166	9.05274	8.74329	9.41664	7.35873	7.82389	7.82105	6.82857
ENSG00000127564	PKMYT1	213.076	1.86021	0.470728	3.95178	7.76e-05	0.00625562	8.12433	6.19463	4.92155	0.532013	8.1222	7.99031	6.8378	8.12645	7.11575	8.5201	8.36371	7.4408	8.17755	8.20151	5.96209	7.67849	7.10938	6.08651	7.8756	6.68638	6.76967	5.70693	6.16899	6.19463	5.74346
ENSG00000179855	GIPC3	502.352	1.85985	0.538094	3.45636	0.000548	0.0182093	8.88408	7.66101	8.06046	2.19719	7.56593	7.70925	9.05657	7.25974	7.86484	8.72014	9.9754	9.04801	10.3708	9.85062	7.18516	7.66101	8.72286	7.03688	9.13072	7.23427	7.2773	7.70828	7.8333	7.80691	7.49762
ENSG00000276903	H2AC16	1932.45	1.83922	0.491791	3.73983	0.000184	0.00991193	10.8414	9.75575	355.942	116.776	10.8571	10.7032	10.2082	11.481	10.2282	11.3992	11.7653	10.5581	10.8257	12.1628	9.58084	10.8705	10.1239	8.91873	11.0147	9.75575	9.82855	8.58704	9.80675	9.30409	8.24447
ENSG00000108551	RASD1	201.908	1.83375	0.616796	2.97302	0.00294888	0.0473561	6.71267	6.08553	3.79516	1.7022	6.59723	8.13794	6.32648	6.30442	8.57794	9.43954	6.47105	6.05892	6.8281	7.19403	5.50514	6.07716	7.17944	6.7544	7.14362	5.2141	6.93911	5.42756	6.08553	7.47617	6.03832
ENSG00000109084	TMEM97	918.508	1.83058	0.472944	3.87061	0.000109	0.00757854	9.46538	8.76987	16.4072	7.84826	9.23422	9.92942	8.77131	9.94411	8.31975	10.0034	9.43732	11.8896	9.30201	9.49343	8.59137	9.73921	9.08056	8.77382	8.96434	8.61669	8.76987	8.15586	8.58748	8.62312	8.89785
ENSG00000175305	CCNE2	528.553	1.81308	0.421272	4.30383	1.68e-05	0.00286216	9.04426	8.18402	8.76241	3.6689	8.8548	9.49142	7.94741	10.5758	8.48621	9.73869	9.39691	8.09231	8.91693	9.17158	7.83448	8.22593	8.38901	7.28964	8.35738	8.18402	8.58619	8.0184	8.72767	7.6869	7.13769
ENSG00000157570	TSPAN18	692.356	1.80549	0.58456	3.08863	0.00201082	0.0386672	8.88059	8.14381	5.3547	2.50807	7.76572	9.74473	7.39785	11.36	9.73415	8.63731	8.58459	9.9225	7.52154	9.12387	8.09499	7.76755	8.96975	8.88652	8.48353	7.25854	7.2333	9.31347	7.65921	8.14381	8.41222
ENSG00000112984	KIF20A	2462.26	1.80437	0.51512	3.50282	0.00046	0.0167216	11.366	9.64078	55.4927	8.26714	11.4266	11.1535	10.6531	11.5427	10.3704	12.2968	11.9873	10.8553	11.3053	12.1457	9.64078	11.419	10.3105	9.14324	10.9128	10.4401	11.0659	8.87836	9.4795	9.20265	8.6605
ENSG00000125510	OPRL1	160.927	1.80098	0.428421	4.20376	2.63e-05	0.00363594	7.2494	6.39691	3.25375	1.14441	7.21601	7.28278	6.82661	7.51896	7.02258	8.12659	8.29614	5.58316	6.91125	8.48225	6.39691	6.62632	6.75674	5.99075	6.94474	6.55946	6.79861	6.15285	6.3947	6.28644	5.47591
ENSG00000160957	RECQL4	665.752	1.7982	0.378372	4.75247	2.01e-06	0.000913	9.70791	8.20071	15.4265	3.51603	9.6831	9.86754	8.44188	10.058	9.18736	10.4668	9.85308	8.64176	9.58843	9.73271	7.92271	9.03148	8.50184	7.89914	9.00808	8.18765	9.3104	8.20071	8.46184	7.647	7.89971
ENSG00000113319	RASGRF2	762.988	1.79745	0.602128	2.98516	0.00283432	0.0464406	8.5418	8.481	2.23099	1.92227	7.9177	8.31338	7.43548	7.91903	9.78764	11.6783	8.77023	9.36002	10.0931	8.26322	7.85163	7.43343	9.57187	7.73313	8.481	8.1026	8.09321	8.77098	8.80345	8.5075	8.59932
ENSG00000088808	PPP1R13B	4974.66	1.79207	0.393625	4.55274	5.3e-06	0.00137568	12.1669	11.0991	34.7762	10.2733	12.8531	12.0213	11.5546	12.0069	11.7108	13.9161	12.9346	11.8702	12.3124	12.3446	11.0552	11.6425	11.0991	10.7745	12.1102	11.5541	11.9485	11.3189	10.5978	10.9031	11.0722
ENSG00000231702	ENSG00000231702	10.2256	1.79126	0.579286	3.09218	0.00198689	0.0384398	3.18945	2.73903	4.99978	1.14556	3.71137	2.75196	3.02869	3.15022	2.91656	3.56917	3.22867	3.36509	3.05291	4.03699	2.69684	2.75449	3.29024	2.8313	2.52203	3.16012	2.72544	2.6434	3.0998	2.73903	2.55385
ENSG00000178999	AURKB	634.55	1.77929	0.476616	3.73318	0.000189	0.00997816	9.50492	7.96333	27.6405	4.83881	9.14628	9.53496	8.43106	9.83714	8.19485	10.1666	10.0467	8.87344	9.47487	10.2456	7.96333	9.47184	8.45989	7.36907	9.15676	8.47338	8.60083	7.43434	7.87926	7.60202	6.98698
ENSG00000162772	ATF3	185.167	1.77229	0.499784	3.54611	0.000391	0.0151884	7.06084	6.36812	2.28659	1.017	7.04234	6.58559	7.04359	8.07079	7.75937	9.35345	7.37627	6.97192	7.0781	6.34765	5.86715	6.00741	6.36812	6.34791	6.67097	5.4215	7.14984	6.31131	7.18903	7.16318	6.81268
ENSG00000184661	CDCA2	1166.05	1.7702	0.479024	3.69543	0.00022	0.0107772	10.119	8.59672	22.9708	4.13146	10.2392	9.56577	9.50359	11.2131	9.68241	11.2538	10.4208	9.73834	9.99878	11.0392	8.50223	9.87635	9.09035	8.31633	10.0852	9.45802	10.1872	8.4069	8.59672	8.53244	7.80232
ENSG00000054598	FOXC1	644.765	1.76901	0.503161	3.5158	0.000438	0.0161881	9.42053	8.20023	14.2286	3.73519	9.63616	7.9286	9.37676	9.39282	9.73298	9.80263	9.0122	8.0949	9.44824	10.8003	8.799	7.55155	8.19771	7.3314	8.30253	7.37248	8.48576	9.70289	8.20023	7.02972	8.40427
ENSG00000149256	TENM4	5258.45	1.76853	0.586367	3.01608	0.00256064	0.0441356	12.5947	10.8557	31.7634	5.46372	13.3743	12.8593	10.7682	11.7953	13.601	12.7652	10.1447	9.95266	12.7175	12.4719	12.6956	12.0161	11.5562	10.5744	10.8557	10.5301	10.1735	11.2297	10.399	11.171	10.2042
ENSG00000126215	XRCC3	209.071	1.76678	0.375586	4.70407	2.55e-06	0.00100534	7.86721	6.60674	2.47088	0.588849	8.55943	7.59747	6.85203	8.77767	7.27103	8.32161	8.25841	7.18966	7.20077	8.13695	6.46597	7.28648	7.01264	6.60674	7.29771	6.97914	7.47501	6.38693	6.60388	6.41012	6.24649
ENSG00000165304	MELK	1259.11	1.76651	0.360699	4.89747	9.71e-07	0.000542	10.5065	9.23734	37.7344	10.4628	10.6984	10.195	9.37533	11.1879	9.99735	10.8492	10.4134	10.273	10.5996	11.3446	9.00964	10.0309	9.73511	8.80559	10.2639	8.97468	9.34641	9.23734	9.53872	8.99733	8.55923
ENSG00000154102	C16orf74	187.263	1.76538	0.544781	3.24053	0.00119307	0.0284026	7.28129	6.32731	5.45841	1.75045	7.32203	6.97619	7.08217	6.87084	7.28776	9.10686	7.54117	6.46019	7.27482	8.51908	6.67166	7.91231	5.8912	6.11821	6.39555	7.11579	6.32731	6.06452	6.63628	5.5318	5.12342
ENSG00000187244	BCAM	4430.01	1.75631	0.424051	4.14173	3.45e-05	0.00408847	12.0031	11.1753	61.0929	26.1059	12.1168	10.8544	11.8894	10.4035	11.8417	12.7433	13.8161	12.1982	12.7942	11.6334	11.0876	11.0263	11.0563	11.5818	11.6731	11.1753	11.4194	10.6691	11.2664	10.6665	11.2911
ENSG00000166851	PLK1	849.276	1.75594	0.428275	4.10002	4.13e-05	0.00432752	10.0064	8.33162	18.3682	3.12897	9.89138	10.1214	9.26026	10.4518	8.70875	10.4758	10.3414	9.6757	9.70883	10.451	8.20193	9.57485	9.13711	7.98555	9.55883	9.10797	9.31954	8.33162	8.23476	8.29189	7.29905
ENSG00000146670	CDCA5	349.29	1.75214	0.404583	4.33074	1.49e-05	0.00276635	8.62008	7.19516	8.28481	1.62803	8.72349	8.51667	7.50684	9.31904	8.01782	8.97175	9.28224	8.36615	8.11489	9.19527	6.92348	8.31264	7.76399	7.10079	8.34011	7.60355	8.056	6.99273	6.79666	7.19516	6.69123
ENSG00000167550	RHEBL1	39.5019	1.74853	0.419727	4.16588	3.1e-05	0.00392126	5.44788	4.36013	2.98306	0.543235	5.23108	5.35322	4.97432	5.77385	5.54255	5.81187	4.56688	5.08701	6.08076	5.60057	4.25991	4.34723	4.61571	4.01252	5.14903	5.20485	4.72974	4.25052	4.97147	4.36013	4.02201
ENSG00000163661	PTX3	117.366	1.73478	0.568094	3.05368	0.00226054	0.0410542	6.78614	5.90174	5.09065	1.67043	5.64768	5.50606	6.90066	8.63346	6.86144	7.00099	6.71084	5.05627	5.16466	7.31736	5.82735	5.22604	5.90174	5.91683	6.10437	6.31222	6.85521	5.33482	5.92091	5.0202	5.56274
ENSG00000088325	TPX2	5302.36	1.73415	0.403035	4.30274	1.69e-05	0.00286216	12.6158	10.9865	143.802	23.2262	12.5471	12.6844	11.7634	13.44	11.8516	12.8772	12.7757	12.0894	12.4251	13.1853	10.9865	12.2477	11.6405	10.687	12.2415	11.5434	12.151	10.7879	10.8765	10.8871	10.3478
ENSG00000167513	CDT1	587.565	1.72346	0.463451	3.71876	0.0002	0.0103419	9.20782	8.11854	18.1448	5.06204	8.73465	9.52316	7.97387	9.95078	8.24047	10.183	9.69938	8.60833	8.89249	10.2762	7.64298	9.44405	8.23228	7.66043	8.89465	8.50543	8.11854	7.56106	8.29169	7.44032	7.44877
ENSG00000135451	TROAP	622.332	1.72077	0.476737	3.60948	0.000307	0.013096	9.50969	7.91078	15.6352	2.92973	9.52464	9.49474	8.6626	10.0221	8.46872	10.1749	9.81941	8.75014	9.19132	9.99596	7.54156	9.02091	8.23539	7.41544	9.37661	8.86873	8.92836	7.91078	7.62988	7.65734	6.72251
ENSG00000196411	EPHB4	2928.74	1.71009	0.493019	3.4686	0.000523	0.0177975	11.5531	10.5301	37.7915	12.3355	11.8194	10.0033	11.0933	12.7882	11.1028	11.9515	12.2051	10.0274	11.2868	12.3807	11.009	11.1504	10.568	9.56681	11.578	10.5301	9.20521	9.73207	10.8085	9.70507	10.3947
ENSG00000224383	PRR29	500.465	1.6887	0.495736	3.40645	0.000658	0.0198883	8.38131	8.07934	5.33319	3.60149	8.33188	7.4541	8.10499	7.84528	8.43073	8.71719	9.9692	10.6462	9.71789	7.85502	8.08744	8.07934	8.74857	8.51615	7.78233	7.81603	8.04916	8.15136	7.23045	7.19251	8.14891
ENSG00000105011	ASF1B	529.151	1.68842	0.39135	4.31434	1.6e-05	0.00278644	9.42626	8.06244	28.4089	6.55469	9.23174	9.35755	7.94352	9.83065	8.60703	9.68883	9.46117	9.39135	9.46466	9.47226	8.06244	9.10236	8.01241	7.4098	8.99464	8.06812	8.33957	7.90265	8.27364	7.56659	6.959
ENSG00000196747	H2AC13	3336.13	1.68006	0.522103	3.21786	0.00129149	0.0295391	11.7552	10.4817	573.008	134.999	11.3147	11.8611	10.4096	12.3506	10.7181	12.3968	12.4381	10.797	11.6492	12.8939	9.95195	11.7926	10.4817	9.5854	11.6954	10.7446	11.3951	9.29853	10.7524	9.75706	9.63323
ENSG00000109674	NEIL3	815.561	1.67324	0.479088	3.49254	0.000478	0.0169199	9.37093	8.43553	14.9035	6.2078	9.17078	10.1391	8.923	10.958	9.06264	9.45844	10.2568	9.28341	9.01312	10.6767	8.20228	9.22867	9.10374	7.56385	9.12976	8.90501	9.81178	8.43397	8.39495	8.43553	7.14806
ENSG00000170779	CDCA4	511.893	1.67086	0.358522	4.6604	3.16e-06	0.00104062	9.18955	8.0295	18.6949	4.94451	9.43353	8.40678	8.68789	9.62972	8.14663	10.0239	9.96915	8.5395	8.94557	9.4939	7.98837	8.6817	8.0295	7.86102	8.57069	8.08138	8.81183	7.48528	8.32648	7.95304	7.6045
ENSG00000126787	DLGAP5	1005.34	1.6638	0.535798	3.10527	0.00190104	0.0370883	9.99041	8.42096	23.5722	3.94301	9.73951	10.153	8.81661	11.0126	8.95739	10.6938	10.5215	9.64076	9.82781	10.7156	8.33268	9.83873	8.99316	7.67066	9.72341	9.01038	10.2206	8.21249	8.42096	8.29464	7.11579
ENSG00000162817	C1orf115	98.1067	1.65299	0.477361	3.46276	0.000535	0.0179153	6.77754	5.66479	3.30736	0.921106	6.41637	5.39766	6.84121	6.82759	7.28443	6.89091	6.7275	5.98191	4.79084	7.93874	6.37533	5.61464	5.76579	5.26748	6.0939	5.12124	5.50699	5.66479	6.35677	5.29106	6.08379
ENSG00000135476	ESPL1	1077.84	1.64954	0.483582	3.41108	0.000647	0.0196831	10.3612	8.55401	12.7868	1.74728	9.78097	10.7539	9.08325	10.7725	8.98288	10.7269	10.6873	9.80196	10.035	10.8817	8.33546	10.0364	9.17753	8.30703	10.1244	9.84684	9.45102	8.28296	8.30182	8.55401	7.75221
ENSG00000176974	SHMT1	1184.09	1.64921	0.35464	4.65036	3.31e-06	0.00105743	10.3507	9.32448	13.5144	4.50888	10.374	10.3452	9.86271	10.6889	9.78618	11.8285	10.3561	9.68443	9.8714	10.4036	9.55829	10.1422	9.68855	9.03149	8.98361	9.67064	9.32012	9.34593	9.32448	8.938	8.80547
ENSG00000148773	MKI67	17476	1.64818	0.446774	3.68907	0.000225	0.0109276	14.4214	12.8132	136.743	25.9782	14.4591	14.5078	13.0577	15.131	12.784	14.8551	14.3916	14.0904	14.2415	14.4512	12.7617	13.9265	13.5157	12.2344	14.1655	13.3309	13.6431	12.4286	12.7109	12.8132	11.7597
ENSG00000110987	BCL7A	359.054	1.64132	0.320029	5.12868	2.92e-07	0.000217	8.63623	7.65864	4.4856	1.50092	9.03665	8.40462	7.77523	9.39851	7.50644	9.56847	8.53565	8.62871	8.64375	8.88074	7.11742	7.74276	7.65864	8.04638	7.62105	7.85271	7.36104	8.06567	7.57104	8.05635	7.58438
ENSG00000197594	ENPP1	536.173	1.62993	0.538392	3.0274	0.00246671	0.0429368	8.7353	7.93154	3.21103	1.30199	7.97656	8.20284	8.70276	8.06718	8.76785	10.7735	9.66396	8.99689	9.70756	7.75773	7.28889	8.30982	7.25256	7.34601	7.98532	8.48347	7.57123	8.21012	9.55563	7.93154	7.03625
ENSG00000111206	FOXM1	2258.74	1.62903	0.387567	4.20322	2.63e-05	0.00363594	11.282	9.9239	40.3342	8.68576	11.2342	11.2686	10.5933	12.1008	10.3759	12.1713	11.789	10.6343	11.2955	11.449	9.9239	10.738	10.739	9.67758	11.0579	10.5374	10.8809	9.65867	9.77456	9.77992	9.37329
ENSG00000254726	MEX3A	392.313	1.62825	0.50739	3.20907	0.00133167	0.0299469	8.48205	7.40626	4.37761	1.37662	9.98361	8.23411	7.76564	8.25139	6.94763	9.38658	8.71271	7.01639	9.31267	9.06393	7.88096	7.87261	7.19436	6.39788	8.7495	8.14983	8.13736	7.40626	7.2381	7.35649	6.97963
ENSG00000196639	HRH1	324.799	1.62599	0.380035	4.27852	1.88e-05	0.00307518	8.39213	7.53359	4.68461	1.74286	8.94386	7.81553	9.22528	7.77739	8.83278	9.51788	8.48936	7.91688	8.29489	7.59215	6.98922	7.01186	7.6965	7.00176	7.84483	7.11966	8.13731	7.06045	8.24587	7.53359	7.57922
ENSG00000139998	RAB15	143.474	1.62592	0.391311	4.15506	3.25e-05	0.00392672	7.21174	6.264	2.25273	0.738729	7.65527	6.33202	6.31361	8.21026	7.2573	7.16618	8.1897	6.6406	6.77107	7.63557	6.85088	6.25003	6.264	5.8381	6.48383	6.13129	6.65852	6.83426	6.7088	6.2551	5.54349
ENSG00000228830	ENSG00000228830	30.6323	1.62553	0.528411	3.07626	0.00209616	0.0391603	4.96872	3.99953	4.09751	0.797346	5.44419	4.03163	4.91288	4.53083	4.09995	5.37096	5.02456	5.43869	4.33614	5.71456	3.90266	4.59126	4.8474	3.99953	4.47903	3.98706	3.65674	4.4226	3.4804	4.7122	3.96256
ENSG00000276368	H2AC14	1974.37	1.62291	0.530739	3.05783	0.00222948	0.0406555	11.0479	9.98021	450.928	137.931	10.8666	11.5673	10.0347	11.8081	9.59933	9.82142	11.522	10.4755	11.2291	12.0746	9.07601	10.5766	9.98021	8.78543	11.3333	10.2812	10.3784	8.55043	10.0364	9.149	8.83041
ENSG00000120328	PCDHB12	1626.01	1.62265	0.537239	3.02035	0.00252484	0.0437215	10.6409	9.62681	33.8329	10.6476	9.82251	8.05914	11.0807	8.58621	11.2097	11.6421	10.8379	9.53784	10.4439	12.1181	9.11121	9.91474	9.62681	10.565	9.35037	8.74138	10.1912	10.1119	9.59181	9.18	9.88251
ENSG00000286522	H3C2	7706.67	1.61065	0.512175	3.14473	0.00166241	0.0339266	13.2136	11.5521	1639.98	271.868	12.6275	13.2349	11.9487	13.5007	12.2451	13.6294	13.4814	12.2165	13.1923	13.846	11.3936	13.0908	11.6815	10.8204	13.0799	11.9014	12.6903	10.8401	11.5521	11.0045	10.3305
ENSG00000278828	H3C10	2245.73	1.60237	0.432028	3.70895	0.000208	0.0105173	11.2964	10.2696	167.494	56.5996	10.8548	11.0714	10.6055	11.5499	10.7475	11.8104	11.8336	10.4147	11.5214	12.2424	9.61347	10.3648	10.4135	9.74228	11.3208	10.2696	11.0599	8.84194	10.4836	9.46372	9.59177
ENSG00000089685	BIRC5	682.18	1.59964	0.507896	3.14954	0.0016353	0.0334624	9.55077	7.7805	15.6562	2.18382	9.76472	9.81803	8.39755	10.6226	8.3719	9.91124	10.1482	9.12581	8.8243	9.33683	7.76945	9.42118	8.78605	7.37392	9.43065	8.64058	9.27118	7.43584	7.7805	7.56546	7.30803
ENSG00000199568	RNU5A-1	50.7137	1.5984	0.376421	4.24631	2.17e-05	0.00329283	5.71519	5.00354	34.8105	13.0995	5.57742	5.43564	5.17301	5.28201	6.48032	5.85296	5.86698	5.86791	5.5458	6.58102	5.16214	4.36961	5.02159	4.97731	5.23849	5.59541	5.00354	4.42109	5.36044	4.62658	4.84206
ENSG00000160949	TONSL	656.711	1.59562	0.386519	4.12817	3.66e-05	0.00416974	9.69076	8.46738	9.5355	2.68233	9.82614	9.65672	8.28899	9.7248	8.89709	10.551	9.73758	9.19589	9.44194	9.77429	7.78531	9.02122	8.29499	8.4931	9.55937	8.54241	8.84652	8.46738	8.39573	8.04377	7.4546
ENSG00000213983	AP1G2	1913.79	1.59465	0.3731	4.27406	1.92e-05	0.00309955	10.8751	10.2233	20.3732	9.69241	9.6835	10.7336	10.8467	10.8835	10.8667	11.9533	11.9075	11.6948	10.5861	11.0892	8.96057	10.2203	9.90075	9.35399	10.2534	10.5735	10.6568	10.3213	10.2233	10.25	9.6476
ENSG00000186871	ERCC6L	637.424	1.59399	0.445128	3.58097	0.000342	0.0140307	9.25732	8.10484	10.4783	2.9536	9.25837	9.65004	8.51094	10.8313	8.70703	9.13742	9.47229	9.11291	9.25627	9.79972	7.84002	9.60141	8.16418	7.6751	9.27152	8.58249	8.65064	8.03194	8.10484	8.01147	7.43483
ENSG00000287080	H3C3	2934.41	1.59083	0.528389	3.01071	0.00260636	0.0443876	11.5149	10.0707	517.855	104.584	11.4616	11.5681	10.8435	12.0863	10.7583	9.6371	12.3405	11.0577	11.8606	12.846	9.89848	11.5467	10.5835	9.59854	11.6025	10.7666	11.2842	9.34767	10.0707	9.81021	9.17283
ENSG00000161888	SPC24	626.158	1.58449	0.454633	3.4852	0.000492	0.0170406	9.65696	8.10715	25.041	4.42394	9.48172	9.50874	8.30128	9.81435	8.45186	9.94172	9.87575	8.58658	9.80518	10.1166	8.10715	9.79122	8.29053	7.52368	8.93445	8.31429	8.84822	7.5818	8.04281	7.64634	7.49465
ENSG00000007968	E2F2	185.031	1.58398	0.460836	3.43718	0.000588	0.0187581	7.78856	6.40915	3.31193	0.690024	8.03185	8.39385	6.55443	8.2958	6.31695	7.86174	7.68715	7.27599	7.87642	7.71539	5.90406	7.38721	7.01052	5.83258	7.67435	6.9695	6.9987	5.90211	6.40915	6.34229	5.68196
ENSG00000154920	EME1	216.465	1.57505	0.47242	3.33401	0.000856	0.0231319	7.646	6.80663	4.68242	1.72707	7.50691	7.8417	6.69596	8.19815	7.26066	8.14939	7.78509	7.20898	7.45641	9.27974	6.09074	8.11951	6.84457	6.04752	6.94867	7.42842	7.17168	6.80663	6.44972	6.55787	6.03645
ENSG00000035499	DEPDC1B	297.393	1.57369	0.415229	3.78992	0.000151	0.0088585	8.46746	7.13974	7.42118	1.73923	8.79461	8.37426	7.37968	9.21126	7.76351	8.85283	8.81545	7.65901	7.96002	8.56065	6.96462	7.92108	7.66	6.25657	8.12768	7.30801	8.24806	7.06601	7.13974	6.71008	6.77294
ENSG00000185130	H2BC13	2075.9	1.57162	0.48039	3.27156	0.00106957	0.0263837	10.9922	10.0825	328.931	119.303	10.6374	10.8633	10.1997	11.4759	9.84276	11.7365	11.845	10.4403	11.1211	12.221	9.32087	10.8657	10.2961	9.33163	11.183	10.161	10.7442	8.68819	10.0825	9.23694	9.4575
ENSG00000164611	PTTG1	1770.88	1.56883	0.456237	3.43864	0.000585	0.0187581	10.9281	9.98412	78.7796	27.0582	11.0433	11.1073	10.7057	12.0722	10.1102	11.2084	10.813	10.3694	10.6666	11.2013	10.103	10.9698	9.98412	8.83956	10.675	10.0698	10.4837	8.87933	9.34871	8.87815	8.59763
ENSG00000137880	GCHFR	170.668	1.56398	0.335718	4.65863	3.18e-06	0.00104062	7.578	6.66305	10.2975	3.45117	6.81115	7.73719	7.54817	8.60631	7.60782	8.11043	7.46303	7.75517	6.76707	7.16604	6.55633	6.16451	7.22816	6.64072	6.08722	6.71685	7.0305	6.29284	7.13496	6.7517	6.66305
ENSG00000106404	CLDN15	226.808	1.5595	0.370043	4.21438	2.5e-05	0.00357433	7.70143	7.10662	5.16331	2.55505	7.57309	6.99855	7.72646	7.31297	7.84326	8.63854	8.79455	7.06623	7.67641	9.05032	6.88969	6.58531	6.71103	6.60338	7.14869	7.58288	7.10662	7.08451	7.43335	7.31852	7.13968
ENSG00000113368	LMNB1	4037.15	1.55636	0.437187	3.55993	0.000371	0.0147227	12.2448	11.0616	102.443	29.8523	12.2186	12.4533	11.1561	12.7639	11.0468	13.0661	12.4112	11.3116	12.0669	12.2709	10.5148	12.1492	11.0716	10.1999	12.1323	11.203	11.2144	10.6255	11.0616	10.5155	9.9753
ENSG00000101255	TRIB3	1541.46	1.55384	0.426139	3.64631	0.000266	0.0120736	10.5425	9.52841	36.6984	11.9149	10.767	10.3543	10.5141	11.9818	10.2007	11.537	10.8368	9.59647	10.5709	10.1698	9.30834	9.85089	9.37385	9.23685	10.5519	10.1013	10.693	8.91573	9.52841	8.65833	9.79497
ENSG00000183856	IQGAP3	1940.59	1.55245	0.446507	3.47689	0.000507	0.0174331	11.2146	9.82951	30.4075	6.44375	10.9347	11.0652	10.258	11.5139	9.91719	11.5747	11.364	10.9154	11.425	11.7315	9.82951	11.3922	10.2347	9.225	10.792	10.1274	9.9456	9.21329	9.41983	9.75047	8.61043
ENSG00000143429	LSP1P4	241.225	1.55224	0.500474	3.10153	0.0019252	0.0375051	7.76025	6.80183	5.37446	1.67355	7.44695	8.12124	7.71395	5.76464	8.78633	9.16138	8.75184	6.9211	7.80655	7.15248	6.22722	7.72382	6.73877	6.35534	7.75869	7.26309	7.63463	6.19308	7.235	6.75025	6.80183
ENSG00000157456	CCNB2	962.7	1.54695	0.430854	3.59043	0.00033	0.0135732	10.0742	8.76074	29.2086	7.27742	9.42375	10.4251	9.69238	11.0174	9.42677	10.5718	10.329	9.63873	10.0438	10.1045	8.41871	9.76731	9.41787	8.23529	9.89833	9.14003	9.89997	8.35274	8.76074	8.41939	7.67354
ENSG00000131747	TOP2A	19856.5	1.53918	0.45377	3.39198	0.000694	0.0203952	14.4089	13.007	270.946	57.4119	14.3177	14.5528	13.6714	15.1842	13.6101	14.8014	14.5	14.053	14.2276	15.2607	13.007	14.7007	13.4373	12.4415	13.996	13.3901	14.0243	12.7596	12.852	12.9092	11.7835
ENSG00000109805	NCAPG	2434.75	1.53871	0.43549	3.53329	0.00041	0.0155884	11.1109	10.2585	31.8351	12.8709	10.6157	11.8423	10.5829	12.768	10.6299	11.1845	11.6687	10.8466	11.0373	11.698	10.116	11.218	10.7591	9.4996	11.1949	10.4782	10.8553	9.71328	10.2585	9.7482	9.37451
ENSG00000160447	PKN3	291.382	1.53548	0.353096	4.3486	1.37e-05	0.00270045	8.25269	7.35966	7.05665	2.38683	7.80712	7.5659	7.77147	8.95882	8.05679	8.9316	8.44859	8.5996	7.87383	9.23546	7.35966	7.24075	8.30697	6.97985	7.5991	6.55529	7.75125	7.59409	7.39935	7.30267	7.2229
ENSG00000180447	GAS1	215.186	1.53491	0.463668	3.31037	0.000932	0.0241549	7.6482	6.84634	4.72802	1.95962	8.02058	6.86447	8.05215	8.71691	7.75137	7.53264	7.06911	7.54502	6.57271	9.04606	7.0635	6.84634	6.1024	8.12024	6.95293	6.26174	7.11702	6.78093	7.25266	6.22694	6.22399
ENSG00000200795	RNU4-1	77.707	1.53158	0.405544	3.77662	0.000159	0.009184	6.46598	5.37955	52.7767	12.6615	6.63191	6.02388	5.88111	5.67064	6.47625	6.71187	6.76934	6.19565	6.45571	7.21734	5.74387	5.45791	5.15952	4.96009	6.3406	6.36899	5.78187	4.97478	5.37955	4.80929	5.36547
ENSG00000117399	CDC20	693.085	1.53101	0.447854	3.41856	0.00063	0.0193085	9.71016	8.24123	33.5028	6.80273	10.0835	9.82643	9.03206	10.4353	8.60064	9.80533	9.61499	8.7645	9.49441	9.98411	7.8788	9.54947	9.05295	7.94166	9.21201	8.93917	9.1632	7.33358	8.24123	8.04293	7.32549
ENSG00000072571	HMMR	2042.53	1.52853	0.497531	3.07224	0.00212459	0.0394562	11.0064	9.95206	40.9935	12.8117	11.0067	11.1306	10.367	12.5554	10.236	11.1459	11.0061	10.6282	10.7291	11.4236	9.95206	11.246	9.99011	8.98308	10.9673	10.3867	10.6999	8.92258	9.58984	9.07969	8.78838
ENSG00000029993	HMGB3	1009.74	1.52656	0.477053	3.19997	0.0013744	0.0303477	9.94271	8.75854	19.2766	5.28562	11.1414	9.98908	9.02707	11.177	8.97318	10.0378	9.89634	9.2475	9.27076	10.6223	8.95258	9.92705	8.75854	8.21496	9.70035	8.72659	9.90041	9.73129	8.15174	8.3633	8.23351
ENSG00000183828	NUDT14	327.119	1.525	0.3821	3.99111	6.58e-05	0.00568673	8.53407	7.5411	15.6855	4.75819	8.8724	7.5349	8.67749	8.4897	7.80698	9.69062	8.57845	7.87273	7.74736	9.00438	7.66928	7.95803	7.47278	7.0826	7.7744	7.29791	8.34528	6.97652	7.98358	6.8585	7.5411
ENSG00000102384	CENPI	718.757	1.51612	0.409007	3.70683	0.00021	0.0105173	9.68045	8.53121	14.8964	4.29991	9.66281	9.72209	8.45823	10.8999	9.07179	9.48518	9.84046	9.19451	9.6981	9.84229	8.04637	9.61223	8.57776	7.87756	9.39373	8.85925	9.14319	8.51734	8.53121	8.07894	7.78344
ENSG00000001617	SEMA3F	1344.82	1.51351	0.502424	3.01241	0.00259182	0.0442129	10.1035	9.25258	17.2434	6.00863	9.79576	9.54729	9.5385	9.56291	9.85921	10.6228	10.3479	12.1296	10.6249	10.8418	9.55267	8.38177	9.71256	8.37767	10.8631	9.78123	9.92521	9.0433	8.62106	9.151	9.25258
ENSG00000188486	H2AX	2630.94	1.51058	0.37307	4.04906	5.14e-05	0.00490237	11.5579	10.3366	150.893	38.3454	11.6536	11.5447	10.8234	11.5711	10.5506	12.0343	12.2727	11.0723	11.4098	12.2868	10.1692	11.302	10.7925	10.2869	11.1445	10.5729	11.273	9.66094	10.3366	10.2592	9.63608
ENSG00000283196	ENSG00000283196	693.072	1.50001	0.380909	3.93798	8.22e-05	0.00644059	9.71741	8.39511	29.0261	6.42107	8.96599	9.70052	9.73429	8.56454	9.9806	10.6189	10.0601	8.60288	9.88046	9.32857	8.80517	8.39511	8.30628	8.00826	8.90277	9.03189	9.36918	8.02466	9.40418	8.1876	8.17503
ENSG00000171320	ESCO2	683.528	1.49942	0.404617	3.70578	0.000211	0.0105173	9.58182	8.50691	7.89365	2.36359	9.74082	9.21805	8.41585	9.57913	9.08552	10.8196	9.58452	9.14012	9.79186	9.78288	8.23709	9.18518	8.55663	8.05049	9.54193	8.5643	9.3018	8.29268	8.50691	8.05796	7.5378
ENSG00000233223	ENSG00000233223	220.793	1.49442	0.383807	3.89368	9.87e-05	0.00727099	7.60912	7.05934	10.1193	4.91184	7.65917	7.55906	6.91395	7.79832	7.06847	8.65135	8.71506	7.32749	7.15817	9.04676	7.24274	7.45861	7.05934	6.34159	7.19921	7.39138	6.97139	7.30709	6.91458	6.94932	6.64098
ENSG00000011426	ANLN	5119.98	1.49086	0.381494	3.90795	9.31e-05	0.00704841	12.4419	11.24	69.5669	18.5741	12.6382	12.6588	11.9007	13.5429	12.1712	12.7933	12.7963	12.2258	12.0943	12.2456	11.24	12.3543	11.7961	10.7428	12.2629	11.6305	12.1813	10.7336	11.0506	11.0579	10.5866
ENSG00000130270	ATP8B3	286.093	1.48927	0.347	4.29185	1.77e-05	0.00293198	8.42803	7.25349	4.08548	1.13184	7.57208	8.41987	8.04803	8.66378	7.28846	8.75183	8.43619	8.81159	8.17701	9.05486	7.06424	7.5849	7.94568	7.11544	7.13375	7.61164	8.36385	7.25349	6.9589	7.30905	6.83662
ENSG00000113555	PCDH12	2294.36	1.48848	0.468229	3.17895	0.0014781	0.0318439	11.0171	10.3109	19.2395	9.39464	10.9036	11.1457	10.3514	10.6425	12.8538	11.067	11.9285	10.9672	10.04	11.7383	9.69866	10.4691	10.8753	9.62453	13.9161	11.5957	10.1721	9.47589	10.3157	10.3109	9.8958
ENSG00000276043	UHRF1	1359.38	1.48749	0.430147	3.45811	0.000544	0.0181369	10.8045	9.36192	29.1276	6.26775	10.7267	10.7175	9.13353	11.0308	9.33097	10.8977	11.1563	9.87851	10.8823	11.1157	9.06556	10.6078	9.34283	8.97826	10.5353	9.87042	9.36192	9.38647	9.57026	9.08372	8.42042
ENSG00000134690	CDCA8	472	1.48541	0.41957	3.54033	0.0004	0.0154359	9.04638	7.7836	16.6877	4.13615	9.28964	9.55895	8.44325	10.0555	8.20096	9.06393	8.88849	8.39711	9.02884	9.17126	7.7836	9.06544	8.1956	7.47581	8.33955	8.54182	8.80966	7.09644	7.75999	7.57336	6.95784
ENSG00000165480	SKA3	679.664	1.47724	0.414119	3.56719	0.000361	0.0144364	9.6769	8.21898	22.5708	4.44275	9.66201	9.69179	8.54542	10.1857	9.11331	10.0406	9.79796	9.03903	9.03247	10.3213	8.08034	9.64222	8.21898	7.9189	9.51665	8.69828	9.0521	8.05668	8.36286	8.20999	7.55964
ENSG00000124635	H2BC11	3727.23	1.47312	0.435371	3.3836	0.000715	0.0209361	11.6198	10.9527	238.779	104.287	11.3317	11.6529	11.5866	12.4007	11.4797	11.7844	12.4846	11.5335	11.465	13.3991	10.7025	11.7824	10.9527	10.293	11.9731	11.2364	11.5713	10.215	11.1474	10.5337	9.80026
ENSG00000170312	CDK1	1988.18	1.4665	0.462237	3.17262	0.00151072	0.0322007	11.2075	9.89324	45.374	12.0098	10.5393	11.6715	9.85057	12.1388	9.90353	11.3114	11.5212	10.5482	11.3095	11.1054	9.75621	10.71	10.1319	9.04578	11.0811	10.426	10.9563	9.36251	9.89324	9.45535	8.86397
ENSG00000075218	GTSE1	494.864	1.46507	0.474543	3.08733	0.00201966	0.0387164	8.89365	7.86256	8.94565	2.74902	8.89475	8.89254	8.1008	10.4246	7.79201	9.42719	9.24631	8.31086	8.78064	9.41587	7.43532	8.1529	8.52253	7.11703	9.07035	8.48286	9.01003	7.14353	7.86256	7.73977	7.21916
ENSG00000168078	PBK	827.966	1.46313	0.455171	3.21447	0.00130685	0.0296031	9.64895	8.41344	28.4763	7.06319	9.54668	9.53528	8.80063	10.4448	9.42245	10.603	10.1133	9.41944	9.75123	10.4603	8.36296	9.43821	9.02577	8.00337	9.82892	8.90325	9.90837	8.08025	8.1428	8.41344	7.43798
ENSG00000213347	MXD3	644.1	1.46147	0.38846	3.7622	0.000168	0.00947784	9.35796	8.25362	9.7107	2.67655	8.96087	9.37919	9.06768	10.0871	8.67536	10.1685	10.0689	9.04251	9.33674	10.0022	8.25362	9.58017	8.51931	7.99324	9.36925	8.84378	8.72081	7.93432	8.06567	7.811	7.99966
ENSG00000160298	C21orf58	188.705	1.45605	0.295849	4.92159	8.58e-07	0.000518	7.6642	6.81521	2.87156	1.0613	7.36768	6.91377	7.59423	8.36154	6.90754	8.22113	8.20823	7.57976	7.73417	8.32645	6.70257	7.19431	7.41386	6.5158	6.81521	6.69746	7.09302	7.08401	6.69598	6.88416	6.78488
ENSG00000224729	PCOLCE-AS1	111.952	1.45384	0.421886	3.44606	0.000569	0.0186193	6.72195	6.12023	2.50042	1.16211	7.12406	6.19026	6.0421	7.65247	6.50539	6.50788	6.93601	7.21432	6.17889	7.9867	6.07971	6.19912	6.86751	6.25774	5.73643	6.1009	5.85797	6.23963	6.12023	6.28026	4.83266
ENSG00000176428	VPS37D	88.2452	1.45014	0.444584	3.26178	0.00110714	0.0269611	6.34214	5.83186	3.61861	1.90643	6.92242	6.21098	6.0885	6.5977	6.1389	6.23288	6.53106	6.4514	4.77686	7.93732	5.83186	5.32359	6.08585	6.03034	6.17179	5.10147	5.2291	5.42001	5.99637	6.11843	5.74202
ENSG00000211591	MIR762	12.1806	1.44884	0.431771	3.35557	0.000792	0.0220787	3.54912	3.12517	10.8592	3.51259	3.76656	3.51618	3.91812	3.25832	3.36038	3.9514	4.15781	3.51	3.23394	3.58207	2.97562	3.12517	3.34662	2.9687	3.28987	3.47459	3.08324	3.08494	3.599	3.37034	2.97252
ENSG00000163808	KIF15	1743.89	1.44652	0.417514	3.46459	0.000531	0.0179153	10.661	9.68762	22.5227	8.33118	10.5068	10.5912	10.0739	11.6641	9.947	11.1442	11.4924	10.5961	10.7259	11.8468	9.66301	10.7217	9.87246	9.30062	10.9189	10.0301	10.5862	9.68762	9.68429	9.42293	8.69253
ENSG00000188290	HES4	98.2418	1.44486	0.479389	3.01396	0.00257866	0.0441829	6.40283	5.81569	5.75651	2.49012	7.0988	6.65364	5.23213	5.53769	5.41361	7.82306	7.26069	6.15201	5.95311	7.34115	6.15417	5.75024	5.81569	5.41038	6.49159	6.4011	5.96946	5.68337	5.78176	5.09381	5.84299
ENSG00000101003	GINS1	447.357	1.44305	0.413757	3.48767	0.000487	0.0170395	8.97627	7.86222	9.21522	2.65237	9.25669	8.82065	7.91925	9.83083	8.64984	9.51424	8.91126	7.88612	9.2873	9.04128	7.43063	9.03488	7.86222	7.28605	8.5062	7.97795	8.72378	7.71837	8.24954	7.39645	7.02876
ENSG00000111665	CDCA3	390.825	1.42478	0.371625	3.83392	0.000126	0.00802708	8.83773	7.65262	6.4943	1.65114	8.51183	8.95342	8.37672	9.35141	7.94971	9.20905	9.46146	8.09131	8.72205	9.08974	7.65262	8.45746	8.15149	7.39253	8.39698	8.31343	8.52305	7.33364	7.33714	7.60757	6.74547
ENSG00000233822	H2BC15	4557.18	1.41959	0.392784	3.61418	0.000301	0.0130547	12.3024	11.1487	73.6419	21.3438	11.7259	11.7973	11.6875	12.4903	12.1145	12.7053	12.6713	11.6348	12.7776	13.2888	11.1231	12.4	11.4171	10.7758	11.9355	11.1487	12.1339	10.5153	11.2458	10.8687	10.6184
ENSG00000137812	KNL1	2847.08	1.41936	0.393873	3.60361	0.000314	0.013311	11.4756	10.4477	19.8186	6.67797	11.2502	12.1972	11.1162	12.6934	11.2366	11.8866	11.5254	11.4258	11.3361	11.6729	9.83807	11.1207	10.9455	10.0235	11.8107	10.8668	11.2733	10.2001	10.4065	10.4477	9.62759
ENSG00000162062	TEDC2	151.584	1.41866	0.421509	3.36567	0.000764	0.0218214	7.23568	6.50576	4.17595	1.72127	7.90187	7.19496	6.32817	7.2764	6.12192	8.28676	7.6287	7.06983	6.86217	8.01421	5.81144	7.30793	6.5642	5.95804	7.33296	6.50576	6.73614	6.51372	6.04704	6.13501	6.10191
ENSG00000154839	SKA1	339.911	1.41209	0.42049	3.3582	0.000785	0.0220787	8.47142	7.51127	8.96289	3.07658	8.76365	9.59772	7.67404	8.97314	7.91234	8.72513	8.47489	8.45211	8.28034	8.46796	7.51127	8.63658	7.79148	7.0367	8.24908	7.83721	8.16924	7.03636	7.43157	7.04434	6.22441
ENSG00000182580	EPHB3	4114.43	1.40857	0.344284	4.0913	4.29e-05	0.00435558	12.1037	11.2753	71.8316	29.0981	11.9369	11.3065	12.104	12.3715	12.0591	12.806	13.0756	12.1034	10.971	12.6489	11.8203	10.7694	11.3158	11.2753	12.0514	11.0303	11.5124	10.7857	11.5829	10.9463	10.7689
ENSG00000177602	HASPIN	295.583	1.4083	0.45866	3.07046	0.0021373	0.0395776	8.34933	7.05229	9.2685	2.36665	8.32124	8.37742	7.31685	9.12822	7.8414	8.90192	8.28317	7.92231	8.38922	8.74174	6.51636	8.56183	7.64823	6.52251	8.43714	7.28608	7.63901	7.05229	6.9524	6.90216	6.14957
ENSG00000100526	CDKN3	564.46	1.40661	0.38138	3.68821	0.000226	0.0109276	9.12204	8.2909	22.1921	9.34556	9.02692	9.17681	8.91784	10.3926	8.57325	9.34339	9.64607	9.06726	8.87673	9.76727	8.1297	9.02328	8.21868	7.52642	8.87926	8.74901	9.24416	8.2909	8.35886	7.53621	7.62622
ENSG00000087586	AURKA	718.302	1.40247	0.436384	3.21384	0.00130974	0.0296031	9.60456	8.19479	19.1137	4.18746	8.90214	9.80549	8.81187	10.8348	9.12218	9.60125	9.64113	9.60787	9.24214	10.1031	8.19479	9.57982	8.96295	7.84543	9.13018	8.89343	9.7115	8.07055	8.10039	8.1676	7.62932
ENSG00000143228	NUF2	896.158	1.39916	0.406462	3.44229	0.000577	0.0187193	9.95675	8.63969	23.1961	5.88979	9.85951	10.0545	8.93837	10.5553	9.07287	10.2889	10.0256	9.37982	9.88786	10.9698	8.6106	10.2348	9.03087	8.5526	9.6474	9.11511	9.33347	8.63287	8.63394	8.63969	8.05214
ENSG00000156970	BUB1B	1891.13	1.39615	0.354515	3.93819	8.21e-05	0.00644059	11.0844	10.04	35.4563	12.1591	10.6322	11.4203	10.4869	11.6567	10.357	11.7987	11.2628	11.0766	11.0922	10.9784	9.36942	10.6742	10.6462	9.52799	10.7729	10.4447	10.714	9.83293	9.91622	10.04	9.05549
ENSG00000188483	IER5L	660.787	1.39212	0.450219	3.09209	0.00198752	0.0384398	9.63807	8.53494	24.4263	7.01238	10.1359	7.69594	9.74212	8.75189	8.86946	10.5205	9.5661	8.51008	9.71004	9.91233	8.52466	8.67982	8.53494	7.71779	8.76153	7.91067	9.84243	8.14429	8.93779	7.87704	8.53522
ENSG00000197119	SLC25A29	273.65	1.38965	0.386152	3.59872	0.00032	0.0134523	8.17255	7.32939	3.15617	1.15024	9.02553	7.63692	7.84517	8.49993	7.23078	8.9478	8.55726	7.44444	7.79398	8.76308	7.69818	7.15921	7.87912	7.32939	7.0674	6.91435	8.2049	6.96154	7.71792	7.38483	6.41709
ENSG00000196787	H2AC11	6934.54	1.38601	0.470098	2.94834	0.00319482	0.0492185	12.3765	11.8022	155.575	79.4033	12.2915	12.99	12.0639	13.6527	12.2624	11.8835	13.4062	12.3296	12.4234	14.1078	11.416	12.915	11.8022	11.1007	12.9133	11.9405	12.6296	10.9377	11.9013	11.3108	10.9038
ENSG00000162522	KIAA1522	1009.34	1.38153	0.331106	4.17246	3.01e-05	0.00384645	9.93076	9.34144	11.6218	5.8029	11.2934	9.71599	10.0571	10.131	9.54077	11.0833	9.81278	9.43688	10.0487	9.57742	9.34144	9.4427	9.21462	9.12062	9.36369	9.62363	9.37466	8.75298	8.97739	9.90927	9.18036
ENSG00000171219	CDC42BPG	170.004	1.3749	0.404323	3.40051	0.000673	0.0199445	7.46322	6.91174	2.13179	1.04273	7.07052	7.49093	8.06736	7.7636	7.42711	8.00118	7.07894	6.19001	7.43552	8.39935	6.19066	7.4731	5.7061	6.09239	6.91174	7.08015	7.16479	6.14901	7.05899	6.34515	6.92988
ENSG00000278023	RDM1	77.9307	1.37145	0.40317	3.40166	0.00067	0.0199416	6.35291	5.70381	3.28676	1.40612	6.47004	6.22126	5.52733	6.46572	6.24011	7.13482	7.04541	5.79614	6.22778	6.66785	5.11062	6.32204	5.81782	5.37805	5.80087	5.77853	6.3821	5.19998	5.70381	5.07771	4.76298
ENSG00000013810	TACC3	3098.33	1.36958	0.393801	3.47785	0.000505	0.0174157	11.686	10.6735	27.9636	10.2275	11.0818	11.7744	10.9998	13.0438	10.6998	11.6456	12.0951	11.7263	11.2562	12.1632	10.4481	11.3922	11.0882	9.91652	11.5495	11.0585	11.5042	10.3164	10.6179	10.6735	10.3934
ENSG00000065328	MCM10	649.05	1.35938	0.457671	2.97022	0.00297589	0.0475043	9.78299	8.48579	14.0167	3.91313	9.74989	9.90111	7.44265	9.9599	8.0299	10.2356	9.81609	8.81685	9.89681	9.16203	7.9528	9.34856	8.2562	7.82051	9.60077	8.59446	8.76026	8.48579	8.82177	7.9969	7.74917
ENSG00000162073	PAQR4	216.055	1.35674	0.410397	3.30593	0.000947	0.0242771	7.90343	6.85926	6.1631	2.13362	8.23725	7.34716	6.80393	8.57489	6.59068	8.52208	8.6142	7.29568	8.0407	7.76616	6.60277	7.64714	7.35988	6.24617	7.73089	6.85926	7.01242	6.85225	7.56243	6.84424	6.34847
ENSG00000104738	MCM4	4997.54	1.35112	0.338773	3.98828	6.66e-05	0.00570187	12.4004	11.4856	57.7683	23.7163	12.4183	12.8798	11.5083	13.2065	11.8645	13.3223	12.3825	11.2688	12.3643	12.7056	11.1839	12.1254	11.4107	11.128	12.1434	11.7973	11.9823	11.4856	11.7837	11.2266	11.2801
ENSG00000171848	RRM2	3120.46	1.34947	0.364056	3.70677	0.00021	0.0105173	11.884	10.8686	30.8049	11.3753	12.1242	11.6089	10.9244	12.1186	10.9709	12.3871	12.2941	11.6419	11.6839	12.0841	10.7477	11.6263	11.1543	10.2848	11.6353	10.8686	11.3996	10.2437	10.9115	10.5054	9.66026
ENSG00000221102	SNORA11B	17.4769	1.347	0.400658	3.36197	0.000774	0.0219293	4.10716	3.66971	10.2449	4.25735	4.2077	3.83307	4.26941	4.09841	4.62856	4.11591	4.01524	3.99147	4.01408	4.71346	3.31925	3.31506	3.96456	3.66971	3.8694	3.82477	4.29794	3.52036	3.57009	3.52386	3.70706
ENSG00000275221	H2AC15	1083.27	1.34533	0.367249	3.66325	0.000249	0.0115091	10.2272	9.54256	229.921	104.41	9.66105	10.0811	9.51422	10.986	9.85748	10.3734	10.7472	9.54941	10.6138	10.8423	8.73527	9.81544	9.5443	8.75298	10.1643	9.73388	9.92696	8.60545	9.54256	8.74677	8.86782
ENSG00000274997	H2AC12	2749.96	1.34529	0.416529	3.22976	0.00123894	0.0288573	11.3873	10.4934	501.384	185.159	11.1898	11.5848	10.6445	12.2469	11.0728	11.6218	12.1806	11.0759	11.1444	12.467	10.1598	11.2603	10.519	9.81013	11.8528	10.7147	11.334	9.99628	10.4934	10.0299	9.92442
ENSG00000162063	CCNF	492.746	1.33981	0.297542	4.50294	6.7e-06	0.00160389	9.21548	8.38883	6.91416	2.93549	9.16565	9.34626	8.25928	9.59313	8.39029	9.68906	9.60855	9.26532	9.12009	8.95635	8.04017	8.93446	8.5056	7.97535	8.53366	8.70247	8.38883	7.82816	8.11883	8.5121	7.57633
ENSG00000165891	E2F7	325.314	1.33361	0.354226	3.76485	0.000167	0.00947784	8.53594	7.654	4.32889	1.79503	8.72502	8.16783	7.57636	9.37285	7.27819	8.73541	8.73141	8.34687	7.37153	9.40823	7.60333	7.38963	7.85705	7.9046	7.81293	7.654	8.18099	7.45663	7.89187	7.58569	7.48252
ENSG00000112742	TTK	1673.43	1.33184	0.427701	3.11394	0.00184606	0.0362659	10.9572	9.50009	34.5126	7.25305	11.091	11.1722	10.2337	11.1138	10.4825	11.4935	10.2465	10.1842	10.8233	11.5808	9.50009	11.0917	9.88213	9.07716	10.7871	10.1787	10.5082	9.43273	9.43716	9.2698	8.64722
ENSG00000075702	WDR62	716.277	1.33018	0.390734	3.40432	0.000663	0.0198883	9.71927	8.41795	6.95943	1.79091	9.60832	9.83023	9.10319	10.191	8.92945	10.1814	10.1573	9.04785	9.94422	9.44361	8.18403	10.053	9.11594	8.25122	9.23734	8.56721	8.98136	8.41795	8.31411	8.27388	7.78152
ENSG00000121152	NCAPH	886.303	1.32808	0.414489	3.20413	0.00135471	0.0300617	10.0041	8.89012	12.4331	3.74664	9.99797	10.071	8.75135	10.4212	9.11172	10.6382	10.0103	9.61038	9.80456	10.5793	8.35755	10.2866	9.17953	8.17747	9.76232	8.96672	9.30473	8.6523	8.5677	8.89012	8.17892
ENSG00000137807	KIF23	2253.78	1.32432	0.349337	3.79095	0.00015	0.0088585	11.2863	10.3376	28.133	10.3016	10.8436	11.7654	10.7856	11.9695	10.6921	11.62	11.3896	11.1831	11.1206	11.8706	10.0352	10.8963	10.8598	9.75986	11.1771	10.6595	11.086	10.127	9.84859	10.3376	9.41541
ENSG00000278771	RN7SL3	41.9792	1.31955	0.420485	3.13817	0.00170009	0.0343167	5.21926	4.74443	8.76274	3.83512	5.20781	4.87786	5.06038	4.98935	5.32627	5.82978	5.2307	5.87287	4.9776	6.31147	5.04943	4.5943	4.98913	4.34119	4.74313	4.66674	5.45529	4.62724	5.12112	4.74443	5.16089
ENSG00000169607	CKAP2L	1660.35	1.31659	0.436928	3.01327	0.00258445	0.0441829	10.7219	9.68454	23.1664	7.53899	10.6559	11.1152	10.1361	11.695	10.527	10.8695	10.7878	10.5271	10.4333	11.5444	9.16773	11.1695	9.88936	8.99136	10.6902	9.98088	10.61	9.31698	9.31121	9.68454	8.64865
ENSG00000196584	XRCC2	183.517	1.31511	0.416184	3.15992	0.00157811	0.0329451	7.59883	6.91921	3.0621	1.41208	7.68406	7.59565	6.34243	8.84728	7.36917	7.61588	7.60201	6.85439	7.53854	8.05375	6.26599	7.31718	6.54974	6.41919	7.75685	7.02428	6.91921	7.01333	7.12616	6.13946	5.94841
ENSG00000151725	CENPU	1463.55	1.30975	0.436535	3.00034	0.00269682	0.0451394	10.4424	9.5146	29.8769	11.2229	9.60926	11.1903	9.4289	11.9537	10.4346	10.5858	10.4501	10.2063	10.275	10.947	9.48205	9.5146	9.66945	8.91566	10.9505	10.2686	9.27807	9.48071	10.3579	9.64879	8.92945
ENSG00000106462	EZH2	1832.18	1.30627	0.27516	4.7473	2.06e-06	0.000913	10.7915	10.2024	27.5403	13.7506	10.7894	10.7936	10.7242	11.7706	10.2194	11.0708	11.588	10.7397	10.7628	11.7231	10.21	10.5292	10.7389	10.0429	10.2024	10.3487	10.1505	9.94774	10.5554	9.93538	9.79822
ENSG00000123975	CKS2	1133.72	1.30487	0.298327	4.37396	1.22e-05	0.00251593	10.1891	9.5249	129.446	61.5033	10.0925	9.91084	9.74411	11.2788	9.71566	10.9603	10.0659	10.2858	10.3373	10.7041	9.46511	9.64586	9.5249	9.38197	10.1182	9.88239	9.62231	9.64831	9.40268	9.20802	8.70286
ENSG00000161267	BDH1	610.105	1.29296	0.35586	3.63333	0.00028	0.0125	9.4282	8.71287	4.30446	2.04888	8.53379	8.76737	9.07153	10.0451	9.20436	9.71527	8.32284	10.1545	9.9898	9.65203	8.9163	8.17583	8.591	9.19102	8.71287	8.76823	8.48475	8.96571	8.83898	7.5915	8.09872
ENSG00000145386	CCNA2	1274.58	1.28629	0.404614	3.17906	0.00147753	0.0318439	10.3207	9.27951	32.6598	10.3506	10.2612	10.6998	9.59761	11.332	9.41018	10.2918	11.0438	10.1594	10.3495	10.9815	9.27951	10.3496	9.77614	8.9079	10.324	9.98926	10.2751	8.9975	9.26912	9.15817	8.37391
ENSG00000159899	NPR2	4812.16	1.2803	0.361489	3.54172	0.000398	0.0153988	12.4255	11.5578	107.696	40.5717	11.697	11.3458	12.7687	11.7991	12.5554	12.2957	12.7815	11.4245	13.5232	12.7298	11.9915	10.6203	11.5578	11.4842	12.0629	11.2591	11.8388	11.2682	12.0672	11.6655	11.2949
ENSG00000134057	CCNB1	2199.73	1.26999	0.368247	3.44876	0.000563	0.0185459	11.302	10.19	77.5188	23.1593	11.3497	11.3986	10.7116	11.9716	10.5066	12.003	11.3361	10.8826	11.2248	11.2678	10.19	11.4141	10.219	9.91135	11.165	10.7331	10.8506	9.80887	9.99477	9.97643	9.46037
ENSG00000085999	RAD54L	470.838	1.26234	0.414327	3.04673	0.00231346	0.0413655	9.06344	8.13223	10.3018	3.88829	9.0698	9.56164	8.16354	10.0571	7.86945	9.25018	9.05708	7.98919	9.07943	9.04081	7.71592	9.10877	8.22189	7.64213	9.08264	8.13223	8.40966	7.59791	8.27583	7.63103	7.43066
ENSG00000147813	NAPRT	1936.78	1.26151	0.351139	3.59263	0.000327	0.0135732	10.9347	10.2286	50.3994	22.794	11.535	10.3031	11.0758	10.0348	10.4838	12.2242	11.5177	10.4866	10.7936	11.3788	10.2286	10.1482	10.5185	10.1019	10.4757	10.5088	11.0164	10.1299	10.2315	10.2072	9.38769
ENSG00000187741	FANCA	1010.12	1.25047	0.372679	3.35537	0.000793	0.0220787	10.1785	9.37395	8.82238	3.82113	10.3402	10.4317	8.7966	11.0245	9.62261	10.7079	10.2291	9.8784	9.66718	10.128	8.83138	10.0292	9.37828	8.42681	10.0898	9.34047	9.37469	9.37395	9.69097	8.85692	8.55675
ENSG00000146232	NFKBIE	959.23	1.24556	0.421234	2.95693	0.00310722	0.0487089	9.76183	9.27689	24.2796	14.0804	10.1173	10.0369	9.82284	9.55086	9.70082	11.6357	9.50541	9.46429	9.90754	8.66108	9.27689	8.86808	9.41347	8.90181	10.0756	9.25507	9.45221	8.47542	9.69389	9.27937	8.32856
ENSG00000100479	POLE2	273.534	1.24039	0.38818	3.19541	0.00139631	0.0306046	8.40245	7.56393	8.78227	3.45688	7.86191	8.55118	6.78259	8.85092	7.73216	8.69069	8.74095	7.81742	8.26503	8.53988	6.80541	8.27221	7.07893	6.45794	7.65594	7.32918	7.8789	7.83768	7.73045	6.73913	7.56393
ENSG00000159259	CHAF1B	930.923	1.23748	0.353257	3.50305	0.00046	0.0167216	9.76054	9.12987	12.2454	5.49004	10.8991	9.76213	9.69559	10.973	9.45987	10.1027	9.75895	9.02292	9.63333	10.2086	8.63903	10.0325	9.12987	8.92438	9.79399	9.49133	8.9801	9.34167	9.33994	8.93538	8.57316
ENSG00000127586	CHTF18	664.54	1.23469	0.361749	3.41312	0.000642	0.0196524	9.43849	8.69566	8.79755	3.72183	10.1487	9.39981	8.72072	9.19072	8.91997	10.3098	9.94452	9.07145	9.47716	9.87524	8.11459	9.12858	8.69566	8.36464	9.50674	8.97418	9.13433	9.12218	8.69087	8.15852	7.59325
ENSG00000137310	TCF19	1205.76	1.23445	0.263919	4.67739	2.91e-06	0.00104062	10.4613	9.62205	29.3237	11.8865	9.82952	10.4614	10.095	11.0378	10.4612	10.9751	10.7389	10.1019	10.3463	10.5132	9.78913	9.88383	9.53597	9.34002	10.1486	9.78859	9.62205	9.34224	10.2761	9.15122	9.12025
ENSG00000265401	ENSG00000265401	145.464	1.23058	0.335002	3.67334	0.000239	0.011298	7.50405	6.50607	32.4571	10.0676	7.3983	6.94632	7.67753	6.33627	6.77102	7.70115	7.60979	7.79722	6.36254	8.06758	6.41171	6.4681	7.37964	6.34213	6.50607	6.285	6.4709	6.77618	6.78783	6.5227	6.74696
ENSG00000175906	ARL4D	52.5667	1.22727	0.416541	2.94634	0.00321561	0.0493687	5.63662	4.97169	2.32422	0.87994	6.1369	5.19022	5.29941	5.79481	5.26569	6.35895	6.55679	5.47843	5.00289	6.21584	4.96957	5.74693	4.78228	4.57867	6.04277	5.27831	4.99719	4.83326	4.97169	4.96611	4.97536
ENSG00000089091	DZANK1	794.998	1.22705	0.390732	3.14038	0.00168727	0.0342005	9.16935	9.01244	5.49965	4.30923	8.98491	9.38202	9.00252	10.2355	10.0793	8.89047	8.97213	8.99095	9.33618	11.379	8.79299	9.01244	9.00077	9.21406	8.80458	9.11319	9.11326	9.37516	8.75637	9.17155	8.95919
ENSG00000101412	E2F1	877.595	1.2234	0.261131	4.68501	2.8e-06	0.00104062	9.92937	9.18834	25.7972	11.8792	9.99546	9.95097	9.3767	10.7618	9.66456	9.89289	10.4038	9.82608	10.1491	9.90778	8.79472	9.60933	9.25376	8.85493	9.44937	9.18834	9.66299	8.99884	9.63133	9.12031	8.54507
ENSG00000264577	ENSG00000264577	26.2836	1.2063	0.313292	3.8504	0.000118	0.00775213	4.79339	4.34494	2.40615	1.14256	4.84131	4.85475	4.63357	4.48716	4.42146	5.28971	4.72574	5.11246	4.74546	5.01634	4.04128	4.61281	4.48174	4.48546	4.08553	4.62479	4.34494	4.31437	4.09589	4.53011	4.14728
ENSG00000178093	TSSK6	49.2253	1.20056	0.296431	4.05004	5.12e-05	0.00490237	5.76935	5.14656	2.67664	1.12077	4.97625	5.14109	6.0815	5.71394	5.64881	5.79007	6.32478	5.74863	6.01837	5.99456	5.53567	5.18444	5.14656	4.94298	5.11413	5.24306	5.57463	5.21967	5.11694	4.8752	4.78595
ENSG00000278463	H2AC4	1464.57	1.2002	0.392567	3.05733	0.0022332	0.040668	10.9135	9.63436	398.006	96.7102	10.3095	10.872	10.0349	11.0477	9.76511	10.955	11.0537	10.0353	11.0152	11.3024	9.38849	10.3262	9.63436	9.41509	11.1757	10.0982	10.0213	9.16848	9.72065	9.31091	8.94396
ENSG00000074660	SCARF1	2783.29	1.19385	0.405044	2.94747	0.00320391	0.0492454	11.5661	10.445	44.2779	13.788	12.2716	11.2076	11.611	10.3545	11.0796	11.9014	12.2003	11.2586	12.043	11.5212	11.4769	11.529	10.329	10.348	11.4832	11.158	11.0965	10.013	9.75772	10.445	9.72801
ENSG00000167536	DHRS13	358.568	1.19218	0.322156	3.70064	0.000215	0.0106754	8.56305	7.85862	8.99156	3.97732	8.10277	8.18454	8.5296	9.15833	8.95293	9.67873	8.2592	8.59651	8.64468	7.85599	7.51371	8.0307	7.85862	7.57364	7.39009	8.07275	8.59227	7.60635	8.29514	7.72709	8.22298
ENSG00000176890	TYMS	4046.38	1.18854	0.332889	3.57036	0.000356	0.0143482	12.292	11.1944	161.365	46.6399	12.3264	12.8013	11.2779	12.2997	11.5688	12.7625	12.4816	11.399	12.2843	12.0828	10.9925	12.1133	11.0989	10.8259	11.9899	11.5167	11.6931	10.7337	11.7333	10.7838	11.1944
ENSG00000102996	MMP15	234.789	1.18423	0.380669	3.11092	0.00186508	0.0365463	7.8779	7.33074	4.02913	2.10874	7.0236	7.97937	7.14034	7.74866	7.35823	9.25888	7.93541	8.26015	8.38948	7.82039	7.33074	6.77931	8.18623	6.5685	7.48588	7.02742	7.46616	7.37175	7.1512	6.98104	7.37036
ENSG00000147799	ARHGAP39	715.083	1.17767	0.206596	5.70037	1.2e-08	1.78e-05	9.78173	9.01098	13.7172	5.80693	10.1174	9.81893	9.20463	10.0297	9.31655	10.2264	9.7974	9.30696	9.76605	9.51839	9.04362	9.12174	9.05458	9.07343	9.44339	8.86286	8.78518	9.01098	8.67124	8.75855	8.86309
ENSG00000138160	KIF11	4928.2	1.17722	0.38596	3.05012	0.00228753	0.0412649	12.4731	11.5242	82.352	31.0688	11.87	12.9747	11.2792	13.1773	11.4516	12.9493	12.7711	11.9557	12.4728	12.4733	11.3731	12.5536	11.5612	10.9282	12.3678	11.7741	12.0216	11.1806	11.5242	11.0813	10.8034
ENSG00000112029	FBXO5	1238.44	1.17626	0.309211	3.80405	0.000142	0.00858575	10.1568	9.71409	19.4906	12.0119	10.1585	11.1888	9.97511	11.4511	9.90598	10.2202	10.0968	10.1551	9.61901	10.9067	9.83012	10.0282	9.68145	9.43482	9.98094	10.1017	9.9142	9.52757	9.71409	9.47612	9.17291
ENSG00000118707	TGIF2	356.009	1.17139	0.256253	4.57122	4.85e-06	0.00132634	8.71512	7.80376	8.12329	3.12668	8.58284	8.52671	8.49801	8.87135	8.06562	9.02366	8.8474	8.13756	9.06361	9.1844	7.90468	7.61932	8.33152	7.80376	8.56188	7.93839	8.33547	7.80114	7.77324	7.75125	7.43902
ENSG00000174327	SLC16A13	155.421	1.15566	0.304339	3.7973	0.000146	0.0087528	7.42128	6.82138	5.69691	2.92242	7.98159	6.88624	6.92224	7.72134	7.2407	7.60701	8.2131	7.56363	6.58088	7.27893	6.74762	6.79228	7.0696	6.90555	7.01608	6.82847	6.24378	7.0668	6.04028	6.80411	6.82138
ENSG00000219451	RPL23P8	24.6009	1.15402	0.382472	3.01728	0.00255057	0.0440681	4.63033	4.16708	4.33178	2.00194	4.85685	4.51972	4.56792	4.52132	4.34691	5.33294	4.90838	4.69274	4.22649	4.84965	4.24245	4.19268	5.04737	3.86122	4.16708	3.95306	4.23956	4.0131	3.87069	3.95791	4.33708
ENSG00000140525	FANCI	4492.09	1.1517	0.273066	4.21764	2.47e-05	0.00357433	12.4165	11.5074	50.4027	20.5157	11.8644	12.7881	11.5033	12.8852	12.5432	12.7011	12.0908	12.0438	12.2898	12.5449	11.4454	11.9459	11.5074	11.4747	12.3702	11.6738	11.6475	11.4351	11.6019	11.2687	10.8812
ENSG00000112877	CEP72	493.177	1.15112	0.3278	3.51166	0.000445	0.0163074	8.92099	8.08126	9.60498	3.59154	9.50837	8.85766	8.50528	8.9361	8.88578	9.92919	9.07262	8.54364	8.90587	9.7259	7.79682	9.1165	8.07922	8.02277	8.66432	8.60014	9.09874	8.29317	8.08126	8.0448	7.85399
ENSG00000092853	CLSPN	1320.83	1.14808	0.34522	3.32566	0.000882	0.0236932	10.447	9.59964	10.7624	4.23059	10.8084	11.1437	9.13827	11.4921	10.3128	10.6863	10.2902	9.78465	10.5811	10.1234	9.58119	10.2124	9.8593	9.14844	10.3826	9.50758	9.98084	9.40022	10.3054	9.59964	9.50869
ENSG00000203814	H2BC18	5600.17	1.14447	0.289256	3.9566	7.6e-05	0.006213	12.7143	11.8807	160.031	68.0944	12.6567	12.3272	12.0339	12.7719	12.1081	13.5351	12.9998	11.5566	12.893	12.9395	11.9692	12.2731	11.6062	11.8406	12.1116	11.8807	12.231	11.7879	12.2849	11.6461	11.3824
ENSG00000158373	H2BC5	15435.8	1.14337	0.302271	3.78259	0.000155	0.00906461	14.1599	13.2187	1635.79	569.014	13.8336	14.1385	14.1474	13.9661	14.2246	14.5061	14.1724	13.2243	14.3856	14.5917	13.0296	13.8426	12.7916	12.7813	14.1892	13.9386	13.4206	12.9545	13.2187	12.7757	13.2824
ENSG00000164104	HMGB2	8448.75	1.1409	0.370313	3.08092	0.00206361	0.0390658	12.6982	12.382	163.477	136.423	12.3812	13.0636	12.5662	14.3916	12.3718	12.6806	13.5062	12.7158	12.1567	14.1736	12.3285	12.806	12.76	12.1551	12.8705	12.3586	12.652	12.382	12.6428	11.9857	12.215
ENSG00000121211	MND1	280.15	1.13635	0.353722	3.21255	0.00131562	0.0296856	8.32607	7.55391	16.6594	7.1746	7.46543	8.68065	7.4147	8.78248	7.86944	7.98542	8.5525	8.64445	8.09964	8.89497	7.22647	8.328	7.66819	6.91002	8.14055	7.55391	7.95809	7.43421	7.65555	6.89997	6.85246
ENSG00000073111	MCM2	2845.12	1.12881	0.344194	3.27958	0.0010396	0.0259237	11.3934	10.8632	40.6764	24.2782	11.0879	11.1152	10.8436	12.5873	10.6939	12.0839	11.8774	11.1468	11.6401	12.2896	10.4654	11.163	10.7753	10.4978	11.7238	11.031	11.1224	10.8632	11.1008	10.6486	10.3433
ENSG00000185522	LMNTD2	97.5439	1.11757	0.343915	3.24955	0.0011559	0.0279143	6.65524	6.03585	2.44892	1.09915	6.63499	6.77663	6.54668	7.34368	6.59061	6.85281	7.33904	6.2885	6.44404	6.6755	5.93149	6.13053	6.15441	5.36494	6.69943	6.94703	5.75077	6.30315	5.53033	5.5138	6.03585
ENSG00000136068	FLNB	12778.3	1.11662	0.3784	2.95089	0.0031686	0.0490497	13.5046	12.9649	58.7826	31.8261	13.1304	13.2833	13.0351	13.742	13.3303	15.3081	13.6788	13.1122	13.6859	13.9454	12.5405	13.2673	13.9802	12.5697	13.4108	12.8425	12.9649	13.0261	12.6155	12.9602	13.0999
ENSG00000164045	CDC25A	434.123	1.10923	0.249779	4.44083	8.96e-06	0.00200181	8.87101	8.22093	7.38143	3.84138	8.56337	8.72218	8.70452	9.71314	8.57026	9.19635	9.29126	8.88177	9.07345	8.86024	8.23596	8.40935	8.22093	8.15679	9.04968	8.33747	7.83622	8.18417	8.26607	7.869	8.18615
ENSG00000137404	NRM	794.668	1.10619	0.310962	3.55731	0.000375	0.0148045	9.64073	9.07302	28.8102	14.1626	9.35255	9.97735	9	10.41	9.27945	10.5042	9.9289	9.17514	9.03125	10.5267	9.07302	9.77368	9.10268	9.10057	8.93826	8.91522	9.33863	8.80766	8.9097	9.34243	8.86989
ENSG00000206417	H1-10-AS1	161.733	1.10502	0.363218	3.04231	0.00234771	0.0414576	7.29209	6.8365	3.19422	1.98114	7.05613	6.4045	7.56307	6.78745	6.7307	7.52805	8.16144	7.7487	7.01987	8.47746	6.21719	6.53401	7.11972	7.14528	7.02933	6.8365	6.79172	6.99258	7.22658	6.64991	6.20658
ENSG00000177732	SOX12	1160.71	1.10159	0.263901	4.17426	2.99e-05	0.00384645	10.3746	9.67186	20.8323	10.6981	10.3872	10.086	9.9335	10.4837	9.25102	10.7734	10.5921	10.316	10.362	11.1792	9.81222	9.59385	9.67186	9.84614	9.98023	9.8118	10.0611	9.65941	9.4851	9.4418	9.11978
ENSG00000175643	RMI2	213.271	1.10123	0.277836	3.96359	7.38e-05	0.0060708	8.12008	7.22551	5.8027	2.18572	8.13943	7.32482	8.17752	8.21429	7.2921	8.37046	8.22407	7.46194	7.79462	8.10073	7.22551	7.82468	6.94712	6.80939	7.58323	7.442	7.08719	7.39383	7.57575	6.67757	6.86394
ENSG00000169136	ATF5	1032.95	1.09708	0.271639	4.03873	5.37e-05	0.00497555	10.2101	9.54557	30.4905	14.2152	10.3454	10.0334	9.96947	10.6402	10.0747	10.9731	10.462	9.54609	10.3564	9.25234	9.54557	9.88121	9.86063	9.20151	9.68064	9.05471	9.78345	9.18747	9.17677	9.68017	9.48821
ENSG00000090776	EFNB1	2005.74	1.09639	0.366568	2.99097	0.00278093	0.0459945	11.0139	10.2911	44.899	20.4189	11.0103	10.1858	9.68741	11.3107	11.6036	11.1477	10.717	10.6459	11.0175	12.3559	11.1153	10.2645	10.4349	10.1032	11.0139	9.96349	10.4233	10.4869	10.2911	10.0329	10.1932
ENSG00000165244	ZNF367	1179.26	1.09476	0.28576	3.83103	0.000128	0.00806755	10.4588	9.63199	27.5184	11.392	10.4469	9.91141	9.89779	10.7461	9.94379	10.4706	10.5031	10.4004	10.6604	11.0043	9.63199	10.1696	9.87363	9.32005	10.0297	9.10092	9.40404	9.72852	10.436	9.03899	9.29305
ENSG00000079616	KIF22	2971.19	1.08984	0.251829	4.32771	1.51e-05	0.00276635	11.7282	11.0342	56.7745	26.4017	11.7202	11.4035	11.2687	11.7433	11.2623	12.1062	12.1096	11.5337	11.7362	12.4432	10.9095	11.5536	11.0342	10.7774	11.5882	11.071	11.2193	10.9195	11.0446	10.6432	10.4704
ENSG00000101224	CDC25B	6331.1	1.08888	0.314128	3.46637	0.000528	0.0179	12.602	12.1307	93.7327	65.8216	12.8766	12.4396	11.8947	13.3601	12.2883	13.8927	12.3319	12.5108	12.9427	12.6933	11.8886	12.4897	12.1214	12.2425	12.528	12.2219	11.9969	12.1307	11.8985	12.305	11.153
ENSG00000189057	FAM111B	1176.87	1.08534	0.323486	3.35514	0.000793	0.0220787	10.3175	9.46741	22.8425	10.4976	9.89355	10.6109	9.84431	11.3525	9.67166	10.7038	10.6199	9.83638	10.1598	10.4752	9.41835	10.1865	9.40974	8.8726	9.7525	9.7006	10.1334	9.46741	10.3434	9.31365	9.33438
ENSG00000149554	CHEK1	1476.13	1.07531	0.313077	3.43466	0.000593	0.018771	10.7596	9.83478	24.9614	8.84426	10.5827	10.9393	10.2847	11.1754	10.5878	11.034	11.0331	10.0142	10.8545	10.6647	9.46084	11.1654	9.83478	9.45364	10.4743	9.9906	9.59831	9.67096	9.88276	9.70484	9.87908
ENSG00000111602	TIMELESS	4261.94	1.07425	0.317957	3.3786	0.000729	0.0211201	12.2314	11.2162	61.4261	19.8669	12.197	12.2657	11.4349	12.558	12.0188	13.0558	12.4868	11.6271	12.0392	12.4116	11.0454	12.1962	11.1991	11.0196	12.3161	11.8958	11.5916	11.62	11.2162	11.0111	11.0572
ENSG00000109685	NSD2	7646.38	1.07252	0.363464	2.95083	0.00316922	0.0490497	12.599	12.4098	19.2914	15.84	12.2702	12.7472	12.4739	14.5452	12.3386	12.5352	13.0956	12.5859	12.6121	13.4815	12.4098	12.6491	12.3819	12.4129	12.389	11.8474	12.8046	12.6617	12.4238	12.2322	11.6569
ENSG00000204366	ZBTB12	900.368	1.07147	0.25474	4.20615	2.6e-05	0.00363594	9.73346	9.40442	29.5731	19.4018	9.60865	9.39528	9.67112	9.7958	9.45487	10.5849	10.4003	9.60902	10.2672	10.6673	9.5025	9.51929	9.2323	9.59638	9.51904	9.4152	9.35629	9.26549	9.40442	9.18808	8.99538
ENSG00000168496	FEN1	899.219	1.07112	0.2384	4.49293	7.02e-06	0.00162337	10.0502	9.41958	34.2754	16.9062	10.0709	10.0603	9.32801	10.6625	9.37803	10.3797	10.2162	10.0401	9.97057	9.93867	9.168	9.79153	9.41958	8.85379	9.55849	9.45368	9.54319	9.25137	9.43605	8.82873	9.32486
ENSG00000185338	SOCS1	426.707	1.07053	0.330996	3.23426	0.00121957	0.0286179	8.90355	8.13791	20.7191	8.01556	9.39496	8.8313	8.27642	8.9758	7.9017	9.29723	8.37341	9.25477	8.53289	9.58356	8.07868	7.9846	8.13791	7.94765	8.29396	7.61631	8.24169	7.45615	8.526	8.95977	8.71886
ENSG00000143434	SEMA6C	1236.77	1.06536	0.337518	3.15647	0.00159693	0.0330407	10.1861	9.74669	14.0921	8.16395	10.3318	10.0405	11.2576	9.65543	9.45743	9.6284	11.2115	11.0014	9.99718	10.5481	9.74669	10.0904	9.98973	9.70286	9.13632	9.82348	10.2848	9.51791	9.62466	9.97637	9.24686
ENSG00000085840	ORC1	331.817	1.06081	0.344796	3.07664	0.00209347	0.0391603	8.62938	7.38852	9.51329	2.55978	8.92995	9.06856	7.9374	8.74077	7.9532	8.82509	8.28185	7.93241	8.9151	8.51799	7.34649	8.63497	7.94691	7.31663	8.6699	7.93987	7.38852	7.36083	8.18959	7.37749	7.29359
ENSG00000198113	TOR4A	897.532	1.05851	0.318853	3.31973	0.000901	0.0238791	10.0021	9.09187	18.7656	6.93092	10.5437	8.9653	10.4326	9.11693	10.03	9.63677	9.97409	9.74686	10.2458	10.5557	9.75573	9.09187	9.30863	9.01379	9.99009	9.074	9.68223	8.8359	9.52697	8.91893	8.6906
ENSG00000112699	GMDS	1281.8	1.05692	0.24302	4.34912	1.37e-05	0.00270045	10.3895	9.81297	22.2283	11.5138	10.4094	10.0913	10.3695	9.99472	10.4761	11.3474	10.2486	10.0468	11.2376	10.5633	10.0513	9.74924	9.81297	9.53381	9.79134	9.83143	10.2022	10.0023	10.0094	9.74499	9.76717
ENSG00000168476	REEP4	611.332	1.0532	0.266316	3.9547	7.66e-05	0.00622478	9.44521	8.92237	22.6951	12.327	9.44474	8.70105	8.84356	9.44568	9.21716	10.2297	9.63225	9.39188	9.62738	9.68579	8.92237	8.95547	8.98601	8.37022	9.13316	9.05847	9.17715	8.24133	8.59806	8.64007	8.30734
ENSG00000221829	FANCG	929.046	1.05297	0.242017	4.3508	1.36e-05	0.00270045	9.92649	9.43676	18.9998	11.0849	10.556	9.66218	9.58512	10.2289	9.5127	10.2797	9.90162	9.84601	9.95136	10.8068	9.41147	9.68726	9.42562	9.43676	9.57876	9.2407	8.92587	9.6046	9.49706	9.59263	8.88936
ENSG00000119669	IRF2BPL	4259.28	1.04957	0.351157	2.98889	0.00279998	0.0461034	12.1393	11.3589	75.8155	34.0042	11.6021	11.44	12.1605	12.748	11.9404	12.4006	12.6987	12.1181	11.6789	12.9369	11.5729	10.9689	11.7371	10.8703	12.1015	11.3123	12.553	11.0533	11.5187	11.3589	10.7433
ENSG00000089902	RCOR1	2291.92	1.04786	0.323103	3.2431	0.00118237	0.0282642	11.2559	10.5081	28.8353	12.9849	11.4856	10.6395	10.2439	11.8083	10.5659	11.8486	11.9133	10.9013	11.0262	11.9373	10.4609	10.8149	10.5081	10.3921	10.6707	10.4947	11.5158	10.7877	10.3225	10.7072	10.3071
ENSG00000204991	SPIRE2	604.007	1.04461	0.327825	3.18649	0.00144012	0.0312834	9.23572	8.69691	5.40786	2.93585	8.20538	9.18811	8.83107	9.19072	9.58847	10.087	9.74979	9.12894	9.28071	10.0979	8.08434	9.11411	8.96866	8.69691	8.68312	8.4876	7.9925	8.84357	8.74458	9.482	8.57574
ENSG00000245205	EEF1A1P4	53.5506	1.04127	0.34937	2.98042	0.00287855	0.0468654	5.67196	5.17367	2.64299	1.25908	5.96564	5.71162	5.6323	5.46915	5.20445	6.59196	5.4798	6.1188	5.52522	6.36322	4.76282	5.17367	6.00754	5.48049	4.80605	5.58012	5.13268	5.11215	5.30037	5.14249	5.56456
ENSG00000006432	MAP3K9	450.347	1.03958	0.30016	3.46342	0.000533	0.0179153	8.89357	8.43881	2.71101	1.55382	8.29867	8.04192	8.97686	9.64885	9.20578	9.69573	8.47081	8.81028	8.76408	9.28987	8.57949	8.66493	8.43881	8.28621	7.84114	7.91913	8.61064	8.57696	7.7479	8.5569	8.32852
ENSG00000145911	N4BP3	332.517	1.03386	0.319394	3.23693	0.00120824	0.0286074	8.69605	7.74605	5.46085	1.89691	7.71737	7.85249	9.01725	8.64083	8.75127	8.93384	8.1423	9.18322	7.499	8.84373	7.6907	7.41245	8.52002	8.0533	7.74605	7.68589	7.63423	8.42511	7.92162	7.69592	7.84312
ENSG00000122952	ZWINT	946.646	1.03306	0.320005	3.22827	0.00124543	0.0288647	10.2673	9.43691	40.7834	16.9061	9.53112	10.3391	8.77296	10.5563	9.16168	10.4071	10.3784	10.476	10.1956	10.0291	8.95074	9.94328	9.49425	9.15132	9.86228	9.43691	9.6535	9.30715	9.56791	8.66843	8.96614
ENSG00000205208	C4orf46	336.734	1.03302	0.31501	3.27932	0.00104058	0.0259237	8.29223	7.81845	5.82382	3.35335	8.26146	8.54089	7.99529	9.79739	8.30873	8.27573	8.1064	8.06628	8.64349	8.69088	7.81845	8.18247	7.99218	7.79053	8.52658	8.2541	7.85618	7.54209	7.76218	7.80683	7.34262
ENSG00000092470	WDR76	1816.74	1.01738	0.309909	3.28283	0.00102771	0.0257079	10.9105	10.3133	35.0856	19.5518	10.2371	11.4361	10.4459	11.8509	10.7625	11.263	11.0586	10.7018	11.2644	10.4658	9.42975	10.6968	10.2592	10.2066	10.8532	10.5019	10.5524	10.3133	10.7776	9.85467	9.87938
ENSG00000173638	SLC19A1	437.192	1.01258	0.318224	3.18197	0.00146277	0.031673	9.12424	8.11692	3.58408	1.30329	9.3211	8.90375	8.64404	9.19877	7.96256	9.23167	8.52382	9.04972	9.20297	9.22113	8.11134	9.08036	8.57379	7.73263	8.96439	8.37053	8.2817	7.91877	7.62719	8.11692	7.63249
ENSG00000176619	LMNB2	3337.02	1.01062	0.24521	4.12146	3.76e-05	0.00416974	12.0129	11.1618	56.3824	24.7374	12.1431	11.636	11.212	11.9914	11.1233	12.0345	12.2461	11.6673	12.1309	12.5355	11.1133	11.6368	11.3704	11.1196	11.7804	11.0274	11.3597	11.1618	11.0179	11.2154	10.8962
ENSG00000274425	ENSG00000274425	214.732	1.00961	0.260677	3.87303	0.000107	0.00757854	7.85355	7.24845	5.75269	2.7333	7.52059	7.64043	7.84505	7.77637	8.08514	7.96402	7.93645	7.56404	8.83473	7.86204	7.37588	7.73142	7.64814	7.10024	7.79539	7.06405	6.99981	7.0595	6.87144	7.30929	7.24845
ENSG00000181938	GINS3	193.26	1.0078	0.30862	3.26551	0.00109266	0.0267298	7.84523	7.08093	3.44205	1.43203	7.48615	7.93528	7.01911	7.89936	7.49081	8.51766	7.7911	7.05596	8.00221	7.96526	6.99526	7.83725	7.04554	7.11645	7.22031	7.32173	7.08093	7.61451	6.50102	6.75566	6.60957
ENSG00000184916	JAG2	520.393	1.00472	0.318612	3.15344	0.00161356	0.0332148	9.06737	8.47148	5.7137	3.11688	8.7429	8.66592	9.50034	8.65894	8.93734	10.0008	9.65845	9.39299	8.64592	9.19739	8.18625	8.35398	9.18488	7.78221	9.32867	8.47148	8.54841	8.55252	8.50105	8.14923	8.39779
ENSG00000217648	ENSG00000217648	94.044	-1.00856	0.270916	-3.72278	0.000197	0.0102761	6.09081	6.77538	3.25468	7.44545	6.12224	6.46964	6.77745	5.47913	6.25186	5.65338	6.05938	6.41445	5.73554	5.71133	7.02796	6.49338	6.85896	6.8229	6.86352	6.77538	6.37711	6.87249	6.53412	6.61253	6.59425
ENSG00000204311	PJVK	216.123	-1.00888	0.298741	-3.3771	0.000733	0.0211201	7.25833	7.86026	2.15391	4.22153	6.92191	7.31052	7.00022	7.99745	7.08365	6.75655	7.52929	7.38192	7.28448	7.23219	7.86026	7.63165	7.69691	7.87939	7.56636	8.0079	7.60182	8.76607	7.97289	8.35186	6.93696
ENSG00000100219	XBP1	8098.61	-1.01221	0.28975	-3.49338	0.000477	0.0169115	12.4469	13.1619	106.572	225.851	12.6438	12.4564	12.3501	13.1779	12.2413	12.2685	12.4374	12.607	12.4707	12.0359	12.659	12.4663	13.4345	12.451	12.5009	13.1619	12.6865	13.4745	13.3985	13.588	13.9496
ENSG00000261652	C15orf65	120.263	-1.0164	0.3336	-3.04677	0.00231315	0.0413655	6.54844	6.85577	6.16376	8.89719	5.70814	6.63283	6.61634	5.74877	6.73357	6.16177	6.48054	6.93077	6.85858	5.84162	6.85577	6.65592	7.59149	7.56438	6.85404	7.07445	6.28441	6.8132	7.26745	7.43826	6.50058
ENSG00000160746	ANO10	4372.36	-1.01827	0.266406	-3.82225	0.000132	0.0082056	11.6017	12.0614	34.6097	52.23	11.6824	11.2804	11.9197	11.5877	11.7098	11.5156	11.6157	11.8361	11.4324	11.5424	12.6367	11.746	12.0943	12.0124	11.8191	11.7688	12.0124	12.0909	12.0614	12.357	13.4304
ENSG00000144815	NXPE3	1805.73	-1.02473	0.298083	-3.43773	0.000587	0.0187581	10.1105	11.0569	6.22548	17.1641	9.96716	10.0678	11.025	10.1013	10.8037	10.1198	10.2662	10.477	10.0573	9.86764	11.1779	10.1619	11.3407	10.9986	9.96043	11.0569	10.6369	10.6011	11.4873	11.5271	11.176
ENSG00000272807	ENSG00000272807	52.3934	-1.02701	0.325408	-3.15606	0.00159916	0.0330407	5.26175	5.67329	2.85237	4.85357	5.38556	5.19655	4.83598	5.39001	5.09234	5.01002	5.20552	5.7152	5.31797	5.54164	5.36187	5.77541	5.27349	5.67329	5.36692	5.76431	5.53233	6.31331	6.24713	6.59066	5.21741
ENSG00000161281	COX7A1	4553.75	-1.04512	0.319491	-3.27122	0.00107086	0.0263837	11.6553	12.3484	321.064	630.634	11.7139	12.0804	12.2909	11.6818	11.6081	11.1316	11.7297	9.78977	11.6288	11.5603	12.6984	12.3463	12.5867	12.4684	12.1233	12.3505	12.1952	11.9657	12.3484	12.2891	12.4402
ENSG00000130653	PNPLA7	2707.73	-1.05625	0.357057	-2.95821	0.00309429	0.0486198	10.7437	11.6257	9.39275	22.4133	10.7449	10.8849	10.8096	10.0253	10.6756	11.5792	10.3382	11.5682	10.4046	10.7425	11.9833	10.8528	11.6257	11.7101	10.4937	10.6547	11.49	12.1058	11.7329	12.3217	10.9051
ENSG00000111666	CHPT1	3415.34	-1.06312	0.283474	-3.75032	0.000177	0.00963885	11.1285	11.9522	20.1477	49.8824	11.2958	11.6235	11.6271	11.13	11.7614	11.1271	10.9187	10.9989	10.5196	10.7824	12.11	11.2755	11.5604	12.5006	10.9513	11.9522	11.7871	11.8812	12.0417	12.4073	12.1272
ENSG00000235613	NSRP1P1	117.279	-1.07792	0.362068	-2.97712	0.00290969	0.047043	6.25555	6.95018	2.34861	5.12542	6.87216	6.88401	6.20565	6.38709	6.1173	6.30546	6.20459	5.78956	6.63469	5.73418	6.03978	6.45871	6.06599	6.70733	6.95018	7.46071	6.52807	7.74397	7.44931	7.38943	6.96986
ENSG00000248785	HIGD1AP14	19.3589	-1.07865	0.344569	-3.13043	0.00174548	0.0349548	3.94045	4.30338	2.75779	5.3172	4.23786	3.95862	4.07816	3.66033	4.05681	3.55953	3.87874	3.92229	3.86266	4.05818	4.4345	4.2005	3.72714	4.38466	4.30338	4.04903	4.22368	5.01912	4.34511	4.39994	4.26339
ENSG00000185261	KIAA0825	1873.06	-1.08296	0.264499	-4.09436	4.23e-05	0.00433129	10.282	10.7089	6.54887	10.5077	10.2775	10.6674	10.0481	10.2608	10.2865	10.2984	10.159	10.6859	10.6841	10.126	10.6917	11.3254	10.7089	11.0228	10.6796	10.6924	10.4063	11.6978	11.1434	10.5847	11.9104
ENSG00000182700	IGIP	384.044	-1.08623	0.327222	-3.31955	0.000902	0.0238791	8.01149	8.60056	4.08973	7.70915	7.03247	8.07062	8.05924	8.31434	8.6696	7.96373	7.75785	7.85458	8.42412	7.84421	8.63583	8.53337	7.91254	8.97672	8.24663	8.54736	8.60056	8.99776	9.00801	8.09753	9.7453
ENSG00000115252	PDE1A	23974.9	-1.09272	0.318543	-3.43037	0.000603	0.0188315	14.0209	14.7597	144.847	312.62	14.7805	14.0611	14.2967	13.8117	13.8517	12.3028	14.1149	13.9808	13.6176	14.1616	14.7597	15.1041	14.2312	14.856	14.4224	14.9181	14.5937	15.1944	14.798	14.7354	14.4347
ENSG00000128656	CHN1	9006.14	-1.09312	0.313659	-3.48506	0.000492	0.0170406	12.6697	13.3091	43.5984	77.0624	12.4455	12.471	12.7149	11.2776	12.6245	13.0536	12.9632	12.7942	12.8205	12.1244	13.1884	13.6834	13.3091	13.6218	12.294	13.6952	12.7264	13.8663	12.8645	13.5538	13.0825
ENSG00000205593	DENND6B	357.603	-1.09885	0.332338	-3.30643	0.000945	0.0242771	7.93585	8.55575	2.24843	4.38283	7.94618	8.01962	7.2239	8.2278	7.61912	8.49206	8.36253	7.92552	7.72263	7.4637	8.03036	8.55575	9.09685	8.30315	9.48771	8.70374	7.74618	8.04058	8.76851	9.1832	8.01648
ENSG00000144061	NPHP1	1433.56	-1.10497	0.223239	-4.94971	7.43e-07	0.000498	9.9657	10.6151	4.76007	8.78581	9.94778	10.2849	9.98363	9.77799	10.2947	9.74174	9.65173	10.2699	10.0505	9.63936	10.5503	10.908	10.8455	11.0067	10.4802	10.4603	9.73552	10.942	10.5759	11.1815	10.6151
ENSG00000100307	CBX7	1265.49	-1.10928	0.345157	-3.21383	0.00130976	0.0296031	9.60847	10.3616	6.00075	12.7226	9.01624	9.22428	10.3776	9.9145	10.2856	9.00818	9.93939	10.1858	9.18094	9.30245	10.2291	9.60867	10.762	10.7042	9.78095	10.2281	10.032	10.3616	11.0968	10.379	11.2131
ENSG00000198832	SELENOM	5360.84	-1.11009	0.332554	-3.33807	0.000844	0.0228423	11.9273	12.4274	76.129	125.745	11.786	11.9459	12.0264	12.144	12.0694	11.402	11.9087	12.1815	11.539	10.9509	12.2584	11.6627	13.0117	12.151	11.9859	12.4274	12.5934	11.4607	12.8267	12.8011	13.5986
ENSG00000138639	ARHGAP24	5664.43	-1.11804	0.305231	-3.66295	0.000249	0.0115091	12.044	12.6186	31.9837	56.4985	10.8249	11.5481	12.0352	11.9544	12.4014	12.1192	12.1264	11.4393	12.0529	12.132	12.4723	11.8236	13.0843	13.0778	12.1087	13.3042	12.6186	11.8975	12.6728	12.9332	12.5096
ENSG00000159433	STARD9	4738.7	-1.12004	0.351671	-3.1849	0.00144802	0.0314043	11.4563	12.1936	7.315	16.0452	11.4389	12.2307	11.3812	12.2712	11.2221	10.9179	11.4737	11.8795	11.5947	11.3823	11.2619	12.0694	12.3069	12.9832	11.659	12.1811	11.5409	13.4512	12.4353	12.5678	12.1936
ENSG00000144445	KANSL1L	6318.46	-1.1237	0.260333	-4.31637	1.59e-05	0.00278644	11.992	12.9307	25.1822	66.9439	11.7506	11.8573	12.318	11.7759	12.1716	12.0822	12.3574	12.6576	11.9018	11.8062	12.6958	13.0052	13.0907	12.9707	12.2185	12.3862	12.2032	13.0061	12.9307	13.636	12.3427
ENSG00000110841	PPFIBP1	8512.31	-1.1261	0.33502	-3.36129	0.000776	0.0219367	12.2155	13.2123	20.1806	56.7428	13.2212	11.3475	12.7574	11.6163	13.2581	12.1184	12.2211	12.2098	12.6899	12.0394	13.2123	12.7543	13.1694	13.1299	13.284	13.4885	12.7381	13.8592	13.4231	12.8382	13.4997
ENSG00000271011	ENSG00000271011	92.9173	-1.13467	0.354114	-3.20425	0.00135415	0.0300617	6.0474	6.62572	6.93366	13.9025	6.35302	5.8179	6.21326	5.91392	6.42246	6.00243	5.52324	5.0342	6.09237	6.30308	6.45826	6.29857	5.90622	6.69792	5.93434	6.71247	6.62572	7.67408	6.74476	6.91717	6.48541
ENSG00000081148	IMPG2	316.301	-1.14455	0.354372	-3.2298	0.00123877	0.0288573	7.77344	8.15449	1.45324	2.24661	7.46301	7.92358	7.33501	7.63917	8.25174	7.20145	7.86233	7.8781	7.90816	7.68454	7.74988	7.36985	8.35555	8.03436	7.96012	8.48578	8.15449	9.58554	9.23469	7.81548	8.50443
ENSG00000166275	BORCS7	105.168	-1.15288	0.305229	-3.7771	0.000159	0.009184	6.06294	6.78723	1.26502	3.26756	5.60612	7.06607	5.73858	6.24488	6.36857	5.91333	6.02848	6.41214	6.0974	5.87354	7.01638	6.36592	6.78723	7.40693	6.42795	6.63572	6.54451	6.78586	7.17939	7.14581	7.07718
ENSG00000013583	HEBP1	3274.7	-1.15478	0.275219	-4.19584	2.72e-05	0.00368052	11.0957	11.8252	35.9024	78.5338	11.0835	11.1438	11.3291	11.0128	11.2397	10.871	11.1078	11.6479	10.8603	10.8229	11.9497	11.3338	11.9403	12.245	10.9935	11.8252	11.2355	12.0053	11.7513	11.5793	12.8564
ENSG00000213197	NUDCP1	124.101	-1.15648	0.378898	-3.05222	0.00227157	0.0411243	6.27013	6.83926	5.28525	11.4453	7.29579	5.65571	6.15967	6.29034	6.02684	6.08322	6.28852	6.25349	6.82614	6.28677	6.33869	6.81758	6.54924	6.83926	7.06385	6.70786	7.24431	8.22458	7.40427	7.06425	6.40731
ENSG00000180881	CAPS2	941.346	-1.15989	0.350192	-3.31217	0.000926	0.0241549	9.06174	9.99426	3.98187	12.1483	8.96974	9.70653	9.52744	8.51099	10.2124	9.05285	8.26447	8.82493	9.07063	9.55833	10.3822	9.41862	9.87229	10.3923	9.41821	10.8378	9.40017	9.99426	10.1899	10.1589	9.89631
ENSG00000135605	TEC	243.219	-1.16111	0.360716	-3.2189	0.00128684	0.0295107	7.10602	8.00633	1.70695	4.50229	7.12468	6.9549	8.45242	7.34731	6.88392	7.38693	7.4845	6.77557	7.08737	7.01181	7.98198	8.00633	7.66511	7.31258	8.08406	8.73924	8.68326	8.09344	8.61196	7.4274	7.31707
ENSG00000115556	PLCD4	574.71	-1.1633	0.354274	-3.28362	0.00102482	0.0257079	8.54105	9.41467	3.67843	8.41237	7.9432	7.74143	8.83995	8.61826	8.42263	8.77211	8.85892	9.19956	8.46384	8.40889	9.76883	8.70216	9.41467	9.70595	8.19119	8.53105	8.87682	10.254	8.69253	9.65662	9.43165
ENSG00000145391	SETD7	5665.21	-1.16503	0.361965	-3.21863	0.00128805	0.0295107	11.8439	12.5948	14.1319	31.6019	12.2322	10.3419	12.4095	11.3019	12.3801	10.8296	11.4294	12.4737	11.7661	11.9217	13.018	12.3224	12.9065	13.0623	12.0105	12.197	12.4189	13.0873	12.5948	12.6892	12.5827
ENSG00000142552	RCN3	910.937	-1.17257	0.369601	-3.17253	0.00151117	0.0322007	9.10728	9.83078	17.0804	35.3601	9.0876	9.02486	9.88052	9.46563	8.47319	8.74045	9.63842	9.12695	8.68748	9.5104	10.8118	9.86591	9.83078	9.17585	10.2413	9.56522	9.85566	9.05728	9.57785	9.18232	11.0562
ENSG00000182287	AP1S2	2067.37	-1.1794	0.335825	-3.51195	0.000445	0.0163074	10.4713	10.9261	14.5987	23.7964	10.6534	10.825	9.80099	10.9008	10.7517	9.44546	10.3846	9.8571	10.3235	10.558	10.8442	11.4514	10.5508	11.1993	10.9135	10.7182	11.4269	10.9904	10.9261	10.7193	12.3672
ENSG00000172243	CLEC7A	343.592	-1.18134	0.391828	-3.01496	0.00257017	0.0441641	7.73378	8.47731	2.84191	5.99502	7.66933	8.23994	8.04638	7.60249	8.24696	7.38102	7.79824	8.02221	7.5184	7.39443	8.47731	7.15885	9.58361	7.09272	8.29389	7.75744	7.94118	8.98772	9.07556	9.03562	8.52877
ENSG00000181804	SLC9A9	3683.61	-1.20059	0.385506	-3.11434	0.00184359	0.0362659	10.7993	11.9241	21.7281	72.5226	10.6566	10.3636	11.9793	10.4085	12.0913	11.371	10.9421	11.5473	10.6557	10.5637	12.2884	11.0389	11.8066	12.1913	11.1208	11.9241	11.6628	11.8587	12.9584	12.0292	12.3298
ENSG00000212125	TAS2R15P	149.676	-1.20262	0.36825	-3.26576	0.00109169	0.0267298	6.57708	7.15133	5.68915	10.618	6.9895	7.24485	6.5013	6.48341	6.65286	6.38101	6.78896	5.89603	6.91097	6.04002	6.87763	6.8557	6.05923	7.11713	7.15133	8.10028	7.41661	8.12721	7.64003	6.7502	7.64389
ENSG00000186976	EFCAB6	492.739	-1.20348	0.289593	-4.15576	3.24e-05	0.00392672	8.41749	9.16857	2.21219	5.04989	8.40855	8.68055	8.42643	8.83062	8.85116	7.97504	7.67767	8.47048	8.07035	7.7721	8.48587	8.36386	9.24796	9.12365	9.13768	9.28056	8.59981	9.16857	9.70875	9.53536	9.43015
ENSG00000233264	ENSG00000233264	130.638	-1.22223	0.386844	-3.15948	0.00158052	0.0329451	6.36903	6.84852	2.94411	4.93493	6.59128	6.61659	6.45798	7.24411	6.25314	5.70088	6.1263	5.89438	6.28008	6.49118	7.19503	6.23042	6.39168	7.09381	6.60643	7.63827	6.50353	8.14348	7.80083	6.78209	6.84852
ENSG00000163629	PTPN13	15016.6	-1.23346	0.383665	-3.21495	0.00130468	0.0296031	13.2788	13.931	63.2237	115.977	12.11	13.8562	13.7406	13.6131	13.4255	11.9875	13.1321	13.6895	12.8783	12.1432	14.015	13.6878	13.9143	14.2863	13.4464	13.7656	13.2526	14.6696	13.931	14.2822	14.7262
ENSG00000143850	PLEKHA6	4224.75	-1.25248	0.415654	-3.01328	0.00258441	0.0441829	11.2519	12.2489	13.4346	38.6594	10.5697	10.5283	11.4297	10.5809	11.3107	11.2231	11.5406	12.7305	11.2808	10.2509	12.5041	12.3025	12.9228	12.4809	11.1698	11.0746	11.9775	12.3717	12.2069	12.2489	12.2133
ENSG00000212128	TAS2R13	197.848	-1.25722	0.366077	-3.4343	0.000594	0.018771	6.88507	7.57876	3.87605	8.26985	7.30165	7.92776	6.78755	6.98207	6.78807	6.63005	7.04337	6.49962	7.00313	6.42483	7.47137	7.64429	6.49595	7.57822	7.50469	8.5591	7.8348	8.62997	7.87455	7.24896	7.57876
ENSG00000240038	AMY2B	493.804	-1.25787	0.413048	-3.04534	0.00232417	0.0413689	8.2998	8.88736	2.34689	4.31356	8.46137	8.63471	8.30665	7.89667	7.96314	8.59635	8.72463	8.29295	8.13919	7.47377	8.29768	8.88736	8.43322	9.90796	7.12337	9.54066	8.04923	9.50418	9.77658	9.58038	8.39159
ENSG00000203778	FAM229B	1791.43	-1.27261	0.352075	-3.6146	0.000301	0.0130547	10.1039	11.0183	23.7766	58.7578	9.96858	10.2911	10.3387	9.35495	10.731	9.68887	9.349	11.0213	10.2392	9.33892	11.0183	10.4945	11.18	11.6346	10.2226	10.5764	10.3215	11.1178	10.991	11.5041	11.3027
ENSG00000203872	C6orf163	176.357	-1.2784	0.400144	-3.19486	0.00139899	0.0306046	6.6518	7.27753	1.81559	3.50209	7.2236	7.33219	6.65859	6.98055	6.63999	6.12558	6.39469	6.64501	7.187	6.47168	7.27753	7.11476	6.44799	7.63152	7.07488	7.74261	7.06945	9.09417	7.33655	7.3813	7.22627
ENSG00000204177	BMS1P1	316.57	-1.28028	0.431911	-2.96422	0.00303449	0.0481317	7.61078	8.19463	2.4288	4.49298	7.31497	8.33902	7.60307	7.46522	5.91779	7.90255	7.98004	7.80662	7.6185	7.21636	7.74798	7.42709	7.9044	8.27623	8.19463	8.59456	8.26939	9.67286	9.13062	8.09748	7.91356
ENSG00000259924	ENSG00000259924	252.922	-1.28236	0.410048	-3.12733	0.001764	0.0351829	7.13151	7.83012	7.73869	16.0251	7.01745	7.779	7.16796	7.09506	7.55691	7.09103	6.96954	7.78875	7.62212	6.64552	7.4054	6.73554	7.17561	8.02121	7.6068	7.77324	8.07888	9.5737	8.08292	8.53316	7.83012
ENSG00000130449	ZSWIM6	8865.38	-1.32906	0.397015	-3.34763	0.000815	0.0222943	12.1563	12.9646	42.7522	108.535	13.3596	12.0913	12.1648	12.324	11.5527	11.8977	11.9089	12.9365	12.1478	12.6082	12.3563	13.3563	14.3745	14.0223	12.5036	12.5424	13.0661	12.9646	12.7841	13.7915	12.5866
ENSG00000141429	GALNT1	18739.2	-1.33066	0.407663	-3.26411	0.00109807	0.0268077	13.4689	14.2992	126.112	272.82	13.4758	13.695	13.462	13.0915	13.3493	12.5784	13.594	14.4103	13.5688	12.6203	13.9748	14.6324	14.691	15.3278	13.045	13.5096	13.3525	14.7167	13.3418	15.0236	14.2992
ENSG00000105499	PLA2G4C	1962.09	-1.34077	0.453747	-2.95488	0.00312789	0.0488614	10.3188	11.0831	11.8863	24.2229	9.48786	10.3904	10.3771	8.67264	10.5885	9.98883	10.2604	10.9835	10.6473	8.60721	11.0831	11.2343	11.7835	10.8252	9.77899	10.0944	10.1675	11.8877	10.8649	11.4753	11.3132
ENSG00000279608	ENSG00000279608	170.207	-1.34669	0.454903	-2.96039	0.00307247	0.0485045	6.68211	7.42251	0.947774	2.2895	7.62812	7.05756	6.91542	6.06412	6.75262	5.53052	6.1074	6.7995	6.22885	6.6116	6.62211	6.61169	6.78467	7.97352	6.90731	7.51454	6.27822	8.49739	8.19099	7.42251	7.95579
ENSG00000138185	ENTPD1	11157.3	-1.35599	0.360159	-3.76497	0.000167	0.00947784	12.623	13.4069	22.4701	54.9322	11.9413	12.8751	12.3063	11.8994	12.5208	12.0978	12.8694	13.4923	13.5094	12.7252	14.0242	13.2299	14.1191	13.8639	14.5003	13.4069	13.3173	13.2297	12.7467	13.7157	13.0754
ENSG00000084636	COL16A1	12260.1	-1.36185	0.375979	-3.62214	0.000292	0.0128815	12.8421	13.752	45.1578	107.794	11.8527	12.4505	12.7781	13.5493	12.9272	13.1044	12.9061	13.487	12.6201	12.0393	13.752	13.1856	14.2044	13.9934	12.6657	13.1401	12.8875	13.2739	14.2339	14.1799	14.6128
ENSG00000113312	TTC1	28196.2	-1.36689	0.411255	-3.32369	0.000888	0.023718	13.5157	14.7035	270.473	908.53	13.2538	13.4134	14.3964	13.5452	14.2885	13.4862	13.2648	15.3735	14.0577	13.2152	15.5703	14.5514	14.7035	15.0341	14.2877	14.6003	14.1162	15.699	15.1311	14.6051	15.4313
ENSG00000075884	ARHGAP15	318.757	-1.37737	0.434759	-3.16812	0.0015343	0.0325383	7.60974	7.91898	1.83862	2.52886	7.02657	8.21933	7.59958	7.32406	7.88171	7.01972	7.79809	7.9393	7.6199	6.68672	8.39315	6.79423	9.11003	7.61036	7.91898	7.63878	7.6931	9.02938	9.20913	9.33964	7.70495
ENSG00000203780	FANK1	316.642	-1.37848	0.340341	-4.05029	5.12e-05	0.00490237	7.66482	8.49978	3.36143	7.98308	8.02756	7.84039	7.48685	7.10078	7.48926	7.87345	6.79596	8.12903	8.11626	6.33325	8.49978	7.95126	8.63356	9.26836	8.57094	8.3373	8.01476	8.57996	8.60662	8.48105	8.4111
ENSG00000233416	RPS25P3	16.034	-1.38528	0.437871	-3.16366	0.00155798	0.0327811	3.60242	4.08109	1.54304	3.84336	3.61374	3.67621	3.83228	3.53967	3.73156	3.59109	3.06441	3.67043	3.43966	3.33221	4.08109	3.95929	3.72459	4.14117	3.36742	4.20573	3.92807	4.47864	3.30283	4.30228	4.40674
ENSG00000139155	SLCO1C1	287.642	-1.38654	0.46292	-2.99521	0.00274258	0.0456611	7.10272	8.19191	1.34272	4.57374	8.13515	8.56137	7.09072	7.42503	6.56166	7.11473	6.85787	6.22996	7.40925	6.62939	8.02194	9.08735	7.78876	8.91644	7.77907	8.9292	6.82938	8.43238	8.36942	8.19191	7.44896
ENSG00000232499	ENSG00000232499	103.401	-1.39227	0.370105	-3.76183	0.000169	0.00947784	5.90348	6.87382	2.89107	8.43278	6.19711	6.63152	5.80237	6.21403	5.97358	5.83338	5.76774	5.75449	6.2079	5.70716	6.33855	6.10519	5.64379	6.94818	6.12252	7.15898	6.32058	7.90517	7.07235	7.1503	6.87382
ENSG00000100100	PIK3IP1	1956.14	-1.3933	0.43526	-3.20108	0.00136915	0.0302816	9.98573	11.0293	14.4394	38.7499	10.3921	9.44382	9.9193	10.2246	9.84455	10.7534	10.0521	11.0514	9.57279	9.3767	10.1969	9.82705	12.1473	11.7615	10.049	11.1358	11.1888	9.60049	10.9158	11.6657	11.0293
ENSG00000154451	GBP5	412.416	-1.4137	0.478277	-2.95582	0.00311843	0.0487705	7.86789	8.57268	1.62973	3.28703	7.20871	8.6701	7.8463	7.27763	7.96941	6.59394	8.07474	8.75269	7.88948	6.98392	8.57268	6.99817	9.12544	8.32255	8.16907	7.87795	8.95426	9.1445	10.0244	9.28284	8.12815
ENSG00000150672	DLG2	1845.26	-1.4154	0.480004	-2.94873	0.00319078	0.0492185	9.38225	11.2436	1.59463	12.1211	8.98839	10.4626	11.111	9.00967	10.8858	9.32983	8.90335	10.3046	9.33944	9.42507	11.2775	10.3163	11.3985	11.2436	9.03874	10.4238	10.3233	11.6363	11.3064	11.0335	11.4058
ENSG00000166402	TUB	2667.84	-1.42242	0.448245	-3.17332	0.00150709	0.0322007	10.3356	11.4268	9.46005	29.6396	11.0156	10.1689	11.361	9.83188	10.9746	9.96577	10.2609	11.1161	9.58618	10.4103	11.4268	11.4159	12.4668	11.8003	9.73873	10.2146	10.6966	11.4512	10.7481	12.1129	12.3169
ENSG00000173862	ENSG00000173862	43.997	-1.43873	0.443707	-3.24252	0.00118477	0.0282642	4.76064	5.31857	1.22276	2.90318	4.78498	5.43206	4.33945	4.64042	5.01142	4.56407	4.98354	4.7363	4.83914	4.38482	4.92228	5.00183	4.74348	5.82076	5.25662	5.31857	4.27313	6.73661	5.6087	5.70557	5.56003
ENSG00000147166	ITGB1BP2	161.089	-1.44373	0.39107	-3.69174	0.000223	0.0108554	6.31613	7.62401	1.67067	6.89688	7.59103	6.6579	6.37527	6.05821	6.14777	6.48789	7.28225	5.98458	6.25699	6.00872	7.73617	6.9305	7.62401	6.69608	6.60696	8.07997	6.9675	8.13628	7.45697	7.66433	7.68707
ENSG00000136869	TLR4	1051.93	-1.4456	0.434673	-3.32571	0.000882	0.0236932	9.0771	10.2024	2.20655	6.9094	8.5738	9.47906	9.2274	8.92681	9.77688	8.8499	9.64155	9.84445	8.81495	8.71257	9.55092	8.21742	11.2573	10.8444	9.25794	8.9625	9.59778	10.3269	10.4319	10.2024	10.7565
ENSG00000177025	C19orf18	63.8233	-1.44772	0.40108	-3.60955	0.000307	0.013096	5.42718	5.93556	2.65988	4.88257	5.53428	5.52464	4.73709	5.32972	5.54724	4.75939	5.23935	5.58218	5.58146	5.23532	4.92174	6.05542	5.76685	6.88687	5.85015	5.28183	5.93556	7.01652	6.34654	6.22362	5.31767
ENSG00000243508	DNAJB6P7	23.3473	-1.4618	0.415444	-3.51864	0.000434	0.0161044	4.00935	4.48633	1.00654	2.46484	4.11866	4.24819	3.73881	3.85149	4.20425	3.98024	3.74201	4.08062	3.92638	4.03846	4.06251	3.7804	3.83506	4.26421	4.47281	4.85835	4.59433	5.5456	4.92552	4.48633	4.53032
ENSG00000189136	UBE2Q2P1	124.918	-1.47759	0.363083	-4.06955	4.71e-05	0.00471144	6.11477	6.82912	1.05065	2.34906	6.09846	6.91705	6.13109	5.99357	6.72384	5.98794	6.17833	6.37624	5.85599	5.87304	6.46947	6.24619	6.72925	7.02462	6.79508	6.96794	6.76375	8.31882	7.24523	7.63939	6.82912
ENSG00000151575	TEX9	1719.69	-1.48129	0.389486	-3.80318	0.000143	0.00858575	9.85469	10.8985	5.88334	18.0571	8.87006	10.6847	10.467	9.73487	10.521	9.78598	9.9234	10.1777	8.99073	9.0815	10.2633	10.0584	10.8327	11.4181	10.5446	10.8985	10.0504	11.3288	11.2963	11.0598	11.7038
ENSG00000146122	DAAM2	10047.6	-1.50393	0.366693	-4.10135	4.11e-05	0.00432752	12.3014	13.3899	19.219	59.7464	12.6072	12.087	12.1604	13.221	12.9701	11.5153	12.3702	13.1879	11.3873	12.2326	13.9544	12.9625	14.2108	13.3918	12.8114	13.1181	13.6324	13.1531	13.3899	14.1649	13.1324
ENSG00000186088	GSAP	4842.49	-1.51351	0.420575	-3.59867	0.00032	0.0134523	11.467	12.5571	18.6722	50.2071	11.9159	11.5105	11.8442	10.9485	11.4236	10.0408	11.0393	11.9341	10.4693	11.8431	12.6821	12.1655	12.61	13.2693	11.3258	11.9432	10.6	12.6447	12.202	13.0315	12.5571
ENSG00000118997	DNAH7	1401.28	-1.51645	0.428745	-3.53696	0.000405	0.0155366	9.44644	10.4817	1.61634	4.66047	9.41437	9.21598	9.9892	8.77026	9.8474	9.47851	8.78779	9.74438	10.7762	8.47834	9.8464	10.7994	10.4817	11.5669	10.2889	9.64054	9.41351	11.0887	10.4239	11.0989	10.8697
ENSG00000138400	MDH1B	466.901	-1.52767	0.455243	-3.35572	0.000792	0.0220787	7.96016	8.86577	4.76182	12.562	7.42091	6.46967	8.41561	7.9103	8.01002	8.35447	7.45217	8.98634	8.11595	7.70638	8.48026	8.47604	9.57307	9.79453	7.44678	8.86577	8.0036	9.76171	8.94813	9.56332	8.43435
ENSG00000198947	DMD	7454.45	-1.52847	0.5189	-2.94559	0.00322335	0.0494309	11.58	13.0125	7.66549	36.3845	11.3015	13.4862	11.5991	12.0885	12.2501	10.7704	11.7884	11.5609	10.2822	11.2985	13.133	12.1593	13.7247	13.2217	10.7051	13.0125	12.9031	13.7279	12.4653	12.5539	13.4413
ENSG00000100077	GRK3	1319.58	-1.53079	0.37307	-4.10322	4.07e-05	0.00432752	9.565	10.3428	4.29118	10.1999	9.53147	10.0505	9.39917	9.95686	9.73037	8.95234	9.55431	9.83762	8.52085	9.57568	9.5826	9.43385	11.0954	10.8077	9.88198	10.3428	10.1596	10.283	10.6885	11.7711	10.473
ENSG00000129675	ARHGEF6	5787.07	-1.53525	0.462712	-3.31794	0.000907	0.0238791	11.4869	12.8407	27.6423	110.71	10.7102	12.2819	11.4309	11.979	12.4716	10.6947	11.4159	11.7067	10.7796	11.5429	12.8407	10.8628	13.5103	13.0447	11.5277	12.063	11.0252	13.4866	12.3784	12.896	12.9138
ENSG00000183111	ARHGEF37	1533.81	-1.53536	0.395773	-3.87938	0.000105	0.00750584	9.56761	10.5683	7.2398	21.4982	9.62706	8.79703	10.6449	9.50817	10.3321	9.75222	9.31163	10.3517	8.68756	9.04803	11.2688	10.0342	11.4045	11.3987	10.388	10.5683	10.1886	11.0435	11.0669	10.006	10.3709
ENSG00000214018	RRM2P3	33.0719	-1.53909	0.448437	-3.43212	0.000599	0.0188027	4.3461	4.93204	0.824766	2.01925	4.53792	3.86803	4.38999	4.2336	4.83789	4.18657	4.6436	4.66193	4.30221	3.98724	4.62603	4.81328	5.18335	4.93204	4.79915	5.19753	3.92147	6.21619	4.39642	5.07236	5.48737
ENSG00000126860	EVI2A	114.722	-1.59204	0.399263	-3.98744	6.68e-05	0.00570187	5.99155	6.76355	1.49731	4.21579	5.68034	6.30125	6.15953	5.96452	6.3934	5.65219	6.63522	6.01859	5.81747	5.65971	7.20323	5.3613	7.70333	6.13271	6.74844	6.35452	6.45758	6.76355	7.93029	7.29247	7.11765
ENSG00000187634	SAMD11	1499.11	-1.59751	0.447157	-3.57259	0.000353	0.0142695	9.57051	10.2733	9.68555	19.6207	10.1548	9.83895	10.037	9.24766	8.54096	9.44424	9.69677	10.5845	8.86865	8.69999	10.2733	10.4867	11.4243	10.8816	9.54563	10.0665	11.9962	9.81997	10.0805	11.008	10.2251
ENSG00000151229	SLC2A13	6646.96	-1.59846	0.465744	-3.43206	0.000599	0.0188027	11.6368	12.7951	16.8929	52.3334	12.0008	12.4938	12.6393	11.6072	11.4769	9.97518	11.6664	11.9562	11.1044	11.4971	13.0528	12.7951	12.3753	12.3396	10.5675	13.0274	13.8921	12.5653	13.1235	12.4716	13.4342
ENSG00000118407	FILIP1	1258.2	-1.63603	0.53606	-3.05195	0.0022736	0.0411243	9.05077	9.69343	3.16627	5.99003	8.66285	9.25918	9.19467	8.90688	10.653	8.61467	8.78654	9.29926	8.66155	9.46844	10.6003	8.43473	11.0772	11.2582	9.68337	8.64288	9.69343	9.7243	9.49458	11.8497	9.38889
ENSG00000100218	RSPH14	96.2255	-1.63776	0.438732	-3.73293	0.000189	0.00997816	5.74908	6.55962	1.20656	3.08249	6.4585	6.24051	5.24359	5.97612	5.71938	5.2207	5.77879	6.17765	4.90312	4.92799	6.22484	6.59436	7.33448	6.53182	6.89074	6.55962	5.71197	6.03262	6.02331	7.75826	6.9351
ENSG00000116741	RGS2	19000.4	-1.63788	0.379228	-4.31898	1.57e-05	0.00278644	13.3022	14.0257	244.194	568.953	13.9683	12.9502	13.4607	12.901	12.6392	12.9072	13.4706	13.9347	13.2013	13.4031	15.3082	13.8761	15.2234	14.7865	13.8228	14.0257	13.2504	14.8073	13.5197	14.7048	13.4895
ENSG00000259746	HSPE1P3	12.6928	-1.64601	0.557995	-2.94986	0.00317919	0.0491472	3.04939	3.36437	1.04971	2.13281	2.73994	3.13259	2.82237	3.31523	3.25926	2.96619	3.24335	2.93459	2.83237	3.56932	3.03179	3.09151	3.0044	3.81281	3.16129	3.29823	3.98998	4.3648	4.07112	3.5686	3.36437
ENSG00000092969	TGFB2	556.957	-1.65862	0.551786	-3.00591	0.00264786	0.0446967	7.81287	8.73292	1.88383	4.94082	8.13821	7.17212	8.35081	7.29166	8.34815	7.52265	7.59493	9.41533	8.00307	7.62267	8.14347	9.33848	9.7866	8.63996	6.97492	8.13489	8.73292	10.3468	9.69091	10.1234	7.09542
ENSG00000138670	RASGEF1B	4627.72	-1.66964	0.535617	-3.11722	0.00182564	0.0361434	10.939	12.1494	10.6339	36.1787	10.429	10.0978	11.2266	11.5549	12.0339	9.62115	10.6514	11.7962	11.7536	10.4172	13.252	10.8751	11.6352	13.4298	10.0726	12.1494	10.8846	12.7837	12.4856	12.2002	12.0148
ENSG00000243759	ST13P15	57.3944	-1.67394	0.372054	-4.4992	6.82e-06	0.00160389	5.10328	5.88215	1.54226	4.02985	5.13665	5.12329	5.20805	5.08327	5.43611	5.4711	4.97326	5.0121	4.81538	4.60521	5.88215	4.72061	5.38229	5.76998	5.37643	6.13024	5.5022	6.38485	6.841	6.4145	6.13868
ENSG00000227203	SUB1P1	12.3661	-1.67635	0.432596	-3.8751	0.000107	0.00755832	3.12859	3.48587	0.838907	2.12639	2.8731	3.41074	3.10648	3.13464	3.34514	2.949	3.07664	3.30232	3.12472	3.13246	3.54434	3.27439	3.45811	3.97788	3.21818	3.28924	3.48587	3.94483	4.1339	4.06748	3.25567
ENSG00000278722	ENSG00000278722	47.4518	-1.68371	0.473947	-3.55253	0.000382	0.0149529	4.81356	5.71707	2.16329	6.87859	3.94018	4.72505	4.3182	4.43844	4.90206	5.4642	5.08608	5.0928	4.25827	5.15015	5.89584	6.14168	5.36183	5.67993	3.99802	5.71707	5.33187	5.96964	6.04187	5.71061	5.72872
ENSG00000164197	RNF180	2667.59	-1.69732	0.414081	-4.09901	4.15e-05	0.00432752	10.4617	11.4447	14.7646	38.1556	11.0873	10.5735	10.8797	9.97409	10.35	9.85141	10.6343	9.95975	10.89	9.68713	11.7447	11.2065	11.3431	12.1259	9.51384	10.4195	11.4447	12.0265	11.0253	11.675	12.639
ENSG00000118257	NRP2	17033	-1.69858	0.412506	-4.11771	3.83e-05	0.00416974	13.0642	13.978	32.6414	82.3212	13.162	12.4297	13.4035	12.9664	13.4165	12.4473	12.5253	14.0566	11.7809	13.6044	13.9686	14.5252	15.0955	14.7546	13.0834	13.2693	13.978	13.7226	13.9488	14.7716	14.5502
ENSG00000183023	SLC8A1	5135.39	-1.69999	0.507799	-3.34776	0.000815	0.0222943	10.5647	12.2976	2.72702	18.326	12.6581	11.2539	10.5402	12.2503	10.5143	10.2522	10.5893	10.5287	9.94817	11.4413	12.1052	12.5238	12.2572	10.9383	12.1036	12.2976	12.4057	12.4204	13.7416	11.8636	13.0036
ENSG00000206530	CFAP44	579.607	-1.70085	0.359786	-4.7274	2.27e-06	0.000953	8.26464	9.37928	1.33738	3.95639	8.39431	8.12551	8.40932	7.90656	8.46319	8.13497	7.57225	8.67484	9.0191	7.73688	8.87631	8.45181	8.72855	9.699	9.26448	9.80923	8.04421	10.1515	9.82818	9.79491	9.37928
ENSG00000176435	CLEC14A	1119.91	-1.70279	0.570354	-2.98549	0.00283123	0.0464406	8.86535	9.44729	12.3811	20.6671	8.68435	8.95489	8.45452	8.79407	9.05528	8.31751	8.93662	10.3075	8.25817	9.47622	12.1739	8.2018	10.3318	10.5815	9.35854	8.74379	9.04202	9.51629	8.697	10.1435	9.44729
ENSG00000093072	ADA2	2901.16	-1.70483	0.400862	-4.25292	2.11e-05	0.00329283	10.1546	11.7422	5.88589	31.2991	10.0243	11.1289	9.7961	9.81322	10.1188	11.4271	10.1903	10.5664	9.88865	11.3409	11.5402	10.9556	12.157	11.8052	11.7422	11.2811	12.0997	11.6541	12.2853	12.1875	10.141
ENSG00000183690	EFHC2	616.22	-1.71908	0.476111	-3.61067	0.000305	0.013096	8.17775	9.61772	4.64465	19.3587	7.7159	8.71319	8.88607	8.28235	8.93911	7.66099	8.07316	8.55691	7.88304	7.48378	9.61772	8.79165	10.4425	9.84943	8.96836	8.54812	6.93309	9.98365	7.92158	9.82428	9.67816
ENSG00000230561	CCDC192	266.064	-1.71952	0.446305	-3.85278	0.000117	0.00775213	6.80006	8.03647	2.69577	10.5731	6.57047	7.29313	7.15242	6.88895	8.38449	6.144	6.71117	6.64743	6.34574	7.38724	8.93729	7.09768	8.00371	8.03647	7.33354	8.17725	8.85366	8.5239	8.94437	7.40623	7.69506
ENSG00000235505	CASP4LP	187.533	-1.74545	0.540475	-3.22948	0.00124015	0.0288573	6.50961	7.12211	1.18774	2.13586	6.61558	6.41271	7.30701	5.69367	6.80399	6.19554	5.70493	7.17218	6.60651	5.85907	7.76086	5.72227	7.12211	8.40727	5.9794	5.98265	8.09537	7.71003	9.03702	6.84206	7.02449
ENSG00000219133	ENSG00000219133	36.77	-1.75427	0.482082	-3.63895	0.000274	0.0122712	4.36536	5.01798	2.0169	5.13363	4.06707	4.4541	4.10073	3.85553	4.48533	4.27662	4.50981	5.04993	4.72239	4.06068	4.64801	5.08266	4.52302	5.48097	4.22669	4.47544	5.22831	6.5828	5.01798	5.43274	4.92774
ENSG00000138411	HECW2	2664.93	-1.76954	0.523828	-3.3781	0.00073	0.0211201	10.0328	11.3301	2.10364	7.88247	10.0715	10.2354	10.4403	9.85087	10.7245	9.99417	9.53961	11.6442	9.12402	9.72722	11.4855	10.8042	12.279	12.4809	10.5789	9.57719	10.9522	11.8439	9.35604	12.4022	11.3301
ENSG00000003436	TFPI	5014.93	-1.78079	0.456301	-3.90266	9.51e-05	0.00712402	11.1971	12.3564	10.5361	33.6222	10.6189	12.2973	11.2458	11.1484	11.4252	10.4826	11.5986	11.9035	9.45411	10.7603	11.8451	12.2688	12.5182	12.9293	12.1273	12.8834	12.1669	10.9408	12.3564	12.7075	13.4509
ENSG00000065320	NTN1	6040.92	-1.78621	0.532186	-3.35636	0.00079	0.0220787	11.5156	12.5359	25.9613	70.4503	11.3793	10.9615	11.6518	11.0019	11.2933	10.1006	11.7912	12.0219	12.0892	11.7413	12.5359	12.5916	13.5384	13.9551	10.2249	11.1203	11.1225	11.5546	11.6977	13.6285	12.6309
ENSG00000117091	CD48	313.009	-1.79283	0.530641	-3.37862	0.000729	0.0211201	6.97501	8.00381	1.88773	5.71642	6.57874	7.9618	6.44634	6.89473	7.44486	5.95758	7.58063	8.16806	7.0553	6.68138	8.11091	6.44439	9.42745	7.55194	7.89103	7.03991	8.00381	8.79262	9.56024	8.8177	7.26221
ENSG00000181104	F2R	17069.5	-1.82815	0.496204	-3.68427	0.000229	0.0110181	12.6016	14.1869	70.3662	360.602	13.5777	12.5295	11.7265	12.0019	11.3706	12.6738	13.9865	14.0667	12.7074	12.1093	14.0029	14.1887	15.0143	13.5382	14.6193	12.7324	14.1135	14.1869	14.8411	14.0363	14.4024
ENSG00000174599	TRAM1L1	361.676	-1.84665	0.389397	-4.74233	2.11e-06	0.000913	7.53968	8.75223	4.59304	16.6122	8.3686	6.43497	7.74643	7.87707	7.42969	7.64967	6.93985	8.12604	6.74921	6.41805	8.75223	9.12713	8.70107	8.91256	7.77029	8.68507	8.8439	9.08927	8.40364	9.00693	8.50351
ENSG00000250461	ENSG00000250461	164.285	-1.84828	0.412602	-4.47957	7.48e-06	0.00169908	6.24202	7.25008	4.32619	15.6638	6.92766	6.58149	5.84434	6.31268	6.00381	6.26657	5.63741	6.21747	7.34093	5.96053	6.5395	6.81654	6.83983	7.94058	7.41348	7.25008	7.17147	8.51078	7.79757	8.2151	6.99599
ENSG00000064651	SLC12A2	94250.5	-1.85325	0.303013	-6.11608	9.59e-10	2.67e-06	15.4348	16.7265	209.178	764.527	15.9582	15.4366	15.7665	14.9706	16.167	15.2963	15.4329	15.4293	15.6717	15.2305	17.1786	16.798	16.6015	17.2827	15.7113	16.2307	16.7265	17.5996	16.3743	16.1986	17.0522
ENSG00000213305	HNRNPCP6	60.1156	-1.86032	0.519793	-3.57897	0.000345	0.0140958	4.70892	5.95796	1.10775	5.80094	4.40571	5.77207	5.31686	4.39178	5.5163	4.34814	4.16075	5.18177	4.58785	4.83	4.82337	5.14525	5.57114	6.08776	4.58414	6.11419	5.99022	7.18382	6.41398	5.84445	5.95796
ENSG00000188906	LRRK2	7544.95	-1.86346	0.533139	-3.49526	0.000474	0.0168373	11.7601	12.9445	13.3341	44.7159	11.1336	12.3374	12.1454	10.3099	12.1727	9.89317	11.7728	12.8683	10.2997	11.7473	12.9445	12.8751	12.8664	13.4083	10.7027	12.6779	12.6363	13.5484	13.8526	13.3166	13.1872
ENSG00000163576	EFHB	146.403	-1.8718	0.636125	-2.9425	0.00325572	0.0497336	6.15429	6.90059	0.98156	2.43995	6.96273	6.49169	6.42605	5.88252	5.1551	6.42992	4.41307	5.01144	6.44639	5.62163	5.13181	6.87105	6.64207	8.13708	7.1415	8.62692	5.98678	6.90059	7.63127	7.12434	5.69003
ENSG00000127920	GNG11	1066.85	-1.87639	0.503266	-3.72843	0.000193	0.0100877	8.72618	9.94998	7.09689	26.0338	8.35376	9.06169	8.58449	8.50296	9.16479	8.01202	8.86788	10.2196	8.08755	9.14588	10.735	8.25851	10.8191	10.7879	9.08077	9.94998	8.82622	9.18536	11.3118	10.5469	9.53343
ENSG00000112981	NME5	733.684	-1.89868	0.496558	-3.82369	0.000131	0.0082056	8.29474	9.72595	6.8041	29.7623	8.02389	8.41514	8.83361	6.71102	8.73462	8.07923	8.17435	9.56777	8.65127	6.89541	9.78664	9.32649	10.1714	10.5142	8.972	9.49299	7.80893	9.67518	9.81867	9.72595	10.14
ENSG00000115339	GALNT3	282.085	-1.89988	0.571218	-3.32601	0.000881	0.0236932	6.84182	7.61709	1.34595	2.97199	7.18477	7.35609	7.78442	6.32974	7.54733	5.83631	6.45646	6.45635	7.30825	6.49887	9.67477	9.3476	7.61709	7.07307	7.42377	7.91964	5.69818	7.51406	8.489	8.20167	6.41681
ENSG00000026508	CD44	16616.6	-1.90506	0.489098	-3.89505	9.82e-05	0.00727021	12.571	14.1117	29.465	138.135	13.3948	13.8519	11.8784	11.7744	12.785	11.9689	12.3571	13.8302	12.9373	12.1161	13.2248	14.0493	14.4924	14.8952	12.0102	13.5126	14.8695	13.7531	14.1117	14.4038	14.8605
ENSG00000251682	ENSG00000251682	35.092	-1.91943	0.469691	-4.08658	4.38e-05	0.00441177	4.15999	4.98881	1.09082	4.2607	5.06861	4.45338	3.84718	3.99176	3.90963	4.34613	4.16376	4.06204	4.44412	4.15623	4.09322	4.65106	4.97162	5.64332	4.29223	4.98881	4.99924	5.97191	5.89597	5.50397	4.63759
ENSG00000181061	HIGD1A	319.214	-1.92476	0.476621	-4.03835	5.38e-05	0.00497555	7.13472	8.07331	4.33484	12.1353	6.40757	7.1085	7.35571	7.55725	8.32799	6.13323	7.16095	6.91715	7.44284	6.62424	8.65733	7.42433	6.7869	7.93927	7.55428	8.07331	9.24928	8.63974	9.28311	7.84646	9.36798
ENSG00000169442	CD52	194.082	-1.93441	0.557063	-3.47252	0.000516	0.0175844	6.23165	6.92244	3.79096	8.5783	6.02139	6.60541	5.95024	5.92696	6.96847	6.44191	6.60733	7.44735	5.83174	5.75248	7.44123	5.82215	9.10464	6.9134	6.92244	5.53066	6.84127	7.78458	8.75433	8.00552	6.54407
ENSG00000258111	ENSG00000258111	16.8376	-1.94644	0.506057	-3.84629	0.00012	0.00776466	3.31232	3.71862	0.909034	2.19806	3.24221	3.57497	3.34222	3.18803	3.53863	3.28242	3.45384	3.23683	3.53726	3.109	3.71862	3.79761	3.58332	4.85686	3.08056	3.68469	3.54814	5.04937	3.96524	3.92366	3.58287
ENSG00000077942	FBLN1	10855.1	-1.97094	0.623813	-3.15951	0.00158033	0.0329451	11.9034	12.5579	25.9568	60.3939	11.3052	10.7191	11.5011	12.5058	13.4384	12.0557	12.3242	11.7511	10.2827	12.5277	12.5359	12.0919	13.9329	12.8597	11.2211	11.555	12.015	12.5579	14.4621	14.683	14.5879
ENSG00000112530	PACRG	1146.79	-1.9761	0.598135	-3.30378	0.000954	0.0243529	8.47315	9.99646	6.64834	29.2873	8.82029	9.21852	8.96234	8.12601	9.08993	7.48355	7.37977	10.4925	8.115	7.76234	9.91387	9.38264	9.99646	11.7274	8.43024	9.50438	8.39675	10.2635	10.1179	10.5147	11.0361
ENSG00000142606	MMEL1	688.398	-2.02876	0.593221	-3.4199	0.000626	0.0192579	7.77018	9.50049	2.54249	15.7196	7.81185	7.7285	7.41139	6.17926	7.22469	9.35824	8.352	7.5864	9.07972	8.29445	9.05355	9.45841	9.63083	10.6645	9.50049	10.3081	7.16824	7.35071	9.82179	9.63673	9.22487
ENSG00000102230	PCYT1B	639.303	-2.03437	0.5715	-3.5597	0.000371	0.0147227	7.58482	9.59604	1.3859	11.8157	7.35792	7.26209	9.10901	7.81171	6.3884	7.81246	7.35454	9.46988	6.61165	7.96507	9.98353	9.30811	9.84333	9.81415	6.94198	8.77729	8.88237	9.84436	9.59604	9.88687	9.54389
ENSG00000117152	RGS4	1475.67	-2.03494	0.688998	-2.95348	0.00314215	0.0489976	8.4343	9.97593	2.90354	15.8828	7.90056	8.9017	8.30554	10.7782	8.23044	7.81922	9.7426	9.49065	7.14734	8.56306	9.69784	9.1406	10.6133	11.8144	8.29255	7.53991	10.3807	9.87019	9.97593	12.0017	10.7204
ENSG00000227507	LTB	196.854	-2.03494	0.644893	-3.15548	0.00160236	0.0330407	6.05242	7.08327	2.17421	6.48311	5.54157	6.70996	5.78694	5.94925	6.15558	5.3521	6.18449	7.76117	6.23572	5.37135	7.08327	5.48219	8.66075	7.21095	5.21999	5.56197	6.44526	8.49801	8.2057	8.82689	6.7015
ENSG00000111834	RSPH4A	310.501	-2.03648	0.553311	-3.68054	0.000233	0.0110986	6.8114	8.05733	1.76027	7.00815	6.95785	7.72438	8.1547	6.54203	7.50979	5.95259	6.45807	6.91161	6.71119	5.85296	8.05733	7.17749	8.73079	9.37896	6.94033	7.55422	6.14846	7.92466	8.60816	8.6863	9.51666
ENSG00000197748	CFAP43	169.35	-2.03701	0.502078	-4.05716	4.97e-05	0.00486583	6.08267	7.68452	0.433302	2.49293	5.82103	7.32662	6.08014	6.45418	6.08521	5.86598	6.2103	6.62359	6.0039	5.3552	6.59713	5.41819	7.72827	8.20395	7.36176	7.68452	5.48236	7.89989	7.46229	8.32658	7.94712
ENSG00000224003	YES1P1	61.2258	-2.03804	0.43931	-4.63919	3.5e-06	0.00109026	4.94624	6.00685	0.77199	3.33328	4.99583	5.67876	4.5072	5.2423	5.18541	4.50336	4.87278	4.93156	4.32072	4.96091	4.84213	4.84786	6.17873	5.47656	6.00685	6.17789	5.99102	6.64171	6.38497	6.96304	5.61177
ENSG00000175471	MCTP1	2160.88	-2.0447	0.597813	-3.42031	0.000625	0.0192579	9.29874	10.9302	2.39449	13.1753	8.86681	9.23614	9.34587	8.74966	10.2302	10.4577	9.73347	11.0394	9.25161	8.53531	9.52348	8.42275	11.7485	10.9302	9.78137	9.23273	10.3584	11.8264	11.8352	11.8309	12.2541
ENSG00000211772	TRBC2	194.637	-2.05187	0.553757	-3.70537	0.000211	0.0105173	6.13427	7.31826	4.19755	16.1813	6.06921	6.48534	6.06369	6.04757	6.48845	5.24639	7.3202	7.20799	6.19933	5.45623	6.62145	6.76552	8.6205	7.31826	6.05666	5.80055	7.3316	8.01668	8.69994	8.70287	6.7661
ENSG00000147408	CSGALNACT1	3023.45	-2.05733	0.680589	-3.02287	0.00250393	0.0434337	9.95116	10.8419	8.24376	19.7029	8.60595	8.92092	9.89678	10.9024	10.0055	10.0755	9.60672	11.1113	8.90279	11.0458	10.8419	8.5294	12.8926	8.84873	9.3647	9.59446	12.1272	12.8771	10.5902	11.8784	11.8508
ENSG00000158457	TSPAN33	4250.06	-2.07014	0.560626	-3.69254	0.000222	0.0108554	10.414	12.106	19.5986	97.5877	12.0967	9.47856	11.0899	10.0762	10.7517	9.78808	11.1436	9.88321	9.90299	11.0479	13.1878	10.648	12.106	11.3512	12.5345	12.2018	13.3515	10.4545	12.6052	10.1532	11.4884
ENSG00000233913	RPL10P9	216.302	-2.07684	0.578321	-3.59115	0.000329	0.0135732	6.37987	6.98192	6.41683	13.0628	6.19934	6.64287	5.68009	7.16194	6.49368	6.13376	6.26605	6.17029	7.14652	6.49595	6.5142	7.42816	6.11991	9.05966	6.9787	9.62181	7.00808	5.99989	6.99235	6.57774	6.98192
ENSG00000165325	DEUP1	441.535	-2.07809	0.647923	-3.20731	0.00133983	0.0300297	7.19024	8.7415	1.71899	8.49392	5.48297	8.61315	7.29423	7.27885	7.79018	6.03743	7.10164	8.47408	6.25614	6.93863	7.86123	8.87293	9.89256	8.44557	6.39592	7.92398	6.92528	9.45649	8.7415	8.7473	10.0452
ENSG00000140368	PSTPIP1	524.043	-2.08733	0.542165	-3.85	0.000118	0.00775213	7.55296	8.78323	2.0392	8.13429	6.82638	7.84358	8.98052	7.68223	8.38575	6.86952	7.4237	7.84294	7.29431	6.78604	9.76946	7.12198	8.41572	9.26995	8.11519	8.94605	8.96233	8.78323	10.8499	8.34497	8.19105
ENSG00000277734	TRAC	257.397	-2.09993	0.59338	-3.53893	0.000402	0.015473	6.21739	8.05319	3.06497	22.1538	5.95328	5.77866	6.11688	6.01498	6.76466	5.28221	7.61183	6.93373	6.31789	7.91201	7.28803	6.4837	8.05319	7.487	6.13528	6.35398	9.16458	8.15095	8.70094	8.1822	9.12582
ENSG00000253159	PCDHGA12	4391.16	-2.10579	0.715521	-2.94302	0.0032503	0.0497304	9.7839	10.9566	7.29186	25.6035	11.9491	8.97218	11.2146	9.10869	11.7089	9.86224	9.6888	9.4	10.1623	9.70556	10.3554	9.35823	10.9566	13.295	13.8034	11.1215	9.96161	12.522	10.2229	10.4986	12.479
ENSG00000167286	CD3D	83.5343	-2.20993	0.615494	-3.5905	0.00033	0.0135732	4.8329	6.11773	1.20899	6.03309	4.70499	5.1365	4.73738	4.65945	4.92843	4.45499	5.96897	6.06273	5.27206	3.9272	6.1752	5.36788	7.07316	5.69445	4.51483	5.22639	6.11773	6.82714	7.59707	7.23684	5.38342
ENSG00000112761	CCN6	1400.19	-2.22463	0.623511	-3.56791	0.00036	0.0144364	8.78362	10.6618	6.6666	44.4181	9.73829	9.63127	8.88298	7.43175	8.68427	7.31882	7.22458	10.0444	7.67008	9.79351	11.0307	9.1693	10.6466	10.7373	9.05056	10.4109	8.43963	10.9536	10.6618	10.6972	11.7242
ENSG00000158481	CD1C	189.277	-2.22967	0.724711	-3.07663	0.00209354	0.0391603	5.60255	6.70923	0.936403	3.01362	5.85533	6.99631	5.34976	4.76137	6.12378	4.81092	4.97388	7.32005	5.24408	6.04006	7.27806	4.81875	9.42074	5.89908	5.60253	5.89536	5.10012	8.26242	7.46546	7.8547	6.70923
ENSG00000116824	CD2	297.669	-2.26573	0.586929	-3.86031	0.000113	0.007739	6.75424	7.892	3.27735	11.3638	6.52156	7.08037	6.79833	6.15838	7.06946	5.16912	7.33914	7.93576	6.71015	5.75229	8.00016	6.90357	8.87897	7.892	6.36764	6.76783	7.67597	8.54523	9.82303	8.96539	7.65178
ENSG00000188596	CFAP54	751.717	-2.28702	0.489904	-4.6683	3.04e-06	0.00104062	8.0903	9.57663	0.966781	4.62893	7.86179	8.39536	9.00518	7.22396	8.39724	9.01092	8.13485	8.04576	7.92102	6.94943	9.57663	8.30195	8.86081	10.2761	8.43316	8.90538	8.2836	10.061	10.5498	10.3799	10.5823
ENSG00000164220	F2RL2	34676	-2.3654	0.698805	-3.38493	0.000712	0.0208808	13.5833	14.9041	185.47	691.35	13.5787	12.5127	14.1234	11.3459	13.5878	14.097	14.7521	13.2948	13.7939	11.351	14.9041	15.9393	15.7361	14.2022	14.2146	14.1332	14.2641	15.2309	16.0171	14.199	16.2662
ENSG00000138623	SEMA7A	758.74	-2.37553	0.585558	-4.05686	4.97e-05	0.00486583	7.91625	9.11461	3.00461	10.6082	7.42062	8.63519	7.89481	7.02876	8.73037	7.86732	7.55214	7.93769	8.24177	8.6955	7.81052	6.91539	10.793	9.64639	11.3323	7.87969	9.11461	8.41365	8.77906	9.92439	9.13613
ENSG00000137959	IFI44L	1377.14	-2.42834	0.753886	-3.22109	0.00127702	0.0293584	8.66978	9.22282	2.36627	4.45261	8.98248	9.87657	9.42963	8.89752	8.44204	7.85977	7.7498	8.97463	7.47625	6.68103	8.94411	6.9177	9.21041	10.1853	7.29629	7.2085	10.0536	9.22282	12.2522	11.1473	11.3614
ENSG00000154511	DIPK1A	668.028	-2.487	0.542292	-4.58609	4.52e-06	0.00131587	7.77967	8.53061	3.59193	7.75228	7.34172	7.72405	8.36971	8.32174	8.43977	7.06187	7.82896	8.21598	6.96943	7.73037	8.06614	7.58344	8.48447	9.73992	8.50756	8.41759	8.53061	9.45354	9.93538	8.87672	11.4514
ENSG00000172724	CCL19	50.0894	-2.53428	0.739302	-3.42794	0.000608	0.0189131	3.79101	4.78157	0.546819	2.80525	3.49361	3.67728	3.90475	3.34145	5.09095	3.31836	5.1806	4.40651	4.03328	3.28284	6.3926	4.36363	4.68697	5.27238	5.83921	3.77095	4.3435	4.78157	5.50517	7.15373	4.41069
ENSG00000250329	POGLUT2P1	234.511	-2.59604	0.452639	-5.73534	9.73e-09	1.78e-05	6.5709	7.4398	2.92499	8.1282	6.71914	6.69174	6.63569	6.18582	6.49199	6.51085	6.63095	6.04261	6.99813	6.18514	7.42492	7.10869	6.9423	7.35195	7.90943	7.96993	7.4398	9.53111	7.86923	7.22818	8.07027
ENSG00000169064	ZBBX	279.521	-2.62708	0.649035	-4.04766	5.17e-05	0.00490237	6.18375	7.89336	0.775123	4.73867	7.24332	5.20611	6.88583	4.91552	5.30203	6.86776	7.62146	6.63391	5.16158	5.73359	7.23234	7.22668	7.89336	9.24313	6.70975	8.04135	6.89396	9.51764	6.95202	8.64462	8.45245
ENSG00000138378	STAT4	1132.84	-2.66064	0.645727	-4.12037	3.78e-05	0.00416974	8.00556	9.2183	2.4441	9.17315	7.56247	9.70332	8.53007	7.43696	7.60979	7.01661	7.98031	8.5041	8.03082	9.14375	8.43516	7.37718	8.77972	9.16597	8.43452	9.71309	10.0462	11.0749	11.3502	9.2183	11.7613
ENSG00000179639	FCER1A	159.416	-2.67681	0.71403	-3.74887	0.000178	0.00963885	5.47357	6.38135	1.86729	5.42817	5.62156	5.32559	5.04215	4.11683	6.66074	4.81337	5.6713	6.24524	4.55452	5.94816	6.34358	4.98158	8.96968	5.76903	5.87867	6.38135	4.32732	7.71572	7.75268	8.26762	6.61024
ENSG00000185652	NTF3	1041.91	-2.72341	0.886493	-3.07212	0.00212545	0.0394562	7.18383	8.92299	2.06151	12.8261	8.41205	6.0021	6.4298	7.44046	8.344	6.87241	6.92719	9.64244	5.79628	8.68254	7.37376	8.69284	11.054	11.3546	7.62903	7.16869	5.70534	10.522	8.92299	11.0198	9.5461
ENSG00000165238	WNK2	2363.32	-2.73266	0.742522	-3.68024	0.000233	0.0110986	9.07221	9.53012	2.15994	3.20534	8.56848	8.30589	8.80199	9.5165	9.74261	9.61963	9.22702	8.06961	8.9174	10.4925	9.1495	9.00069	9.53012	12.5339	8.05567	7.34731	8.27433	11.5434	10.927	11.7291	12.8529
ENSG00000154678	PDE1C	1646.09	-2.74464	0.829056	-3.31056	0.000931	0.0241549	8.21408	9.57033	1.09653	4.18477	8.61626	8.90698	9.65692	8.17641	9.9914	7.18188	8.25174	7.54645	7.34418	7.03736	9.62951	9.57033	7.75825	11.9275	7.03711	7.71031	7.50886	11.6028	12.2924	10.4581	6.57193
ENSG00000189058	APOD	2341.65	-2.75859	0.780476	-3.5345	0.000409	0.0155884	9.19761	11.1049	14.1963	97.4486	10.0121	7.92244	7.82491	9.20493	10.1913	8.76876	9.70885	13.5248	7.46289	9.19029	11.1049	11.5027	12.3085	8.12463	11.2304	11.1088	8.30753	13.041	7.58452	9.23097	8.33151
ENSG00000178031	ADAMTSL1	4585.93	-2.77976	0.8407	-3.30648	0.000945	0.0242771	8.95562	11.5982	1.25562	19.9261	9.23951	11.3392	9.0349	7.79614	11.4182	8.20429	11.0135	8.64334	8.87635	8.62496	13.8375	8.48803	11.5982	12.8093	10.0155	9.18574	8.07451	12.4643	10.6919	12.5803	12.4338
ENSG00000168743	NPNT	10463.9	-2.84583	0.757021	-3.75925	0.00017	0.00947784	11.151	12.9452	18.5828	113.499	10.3649	9.49379	11.6244	11.5463	12.4951	11.3366	10.9653	10.5323	9.45082	12.3386	13.5584	11.1703	9.89403	14.4662	9.88855	12.3089	9.98375	14.6408	12.9452	13.8263	14.1937
ENSG00000211893	IGHG2	1127.8	-2.9236	0.902749	-3.23855	0.00120139	0.0285501	7.27004	8.13555	2.27657	5.90588	6.30715	7.14036	8.77381	7.05963	7.39972	6.96027	9.56185	7.89581	13.5603	5.9772	6.84188	7.53095	10.1412	6.32421	11.2506	6.58907	8.13555	8.68742	11.4876	11.3833	6.19413
ENSG00000118473	SGIP1	898.325	-2.93224	0.644296	-4.55108	5.34e-06	0.00137568	7.62618	9.95838	0.627764	7.71146	6.65169	6.5814	9.47504	6.77457	8.13277	7.92009	7.96469	7.3715	7.88085	7.17742	8.22984	7.25002	10.6215	10.3059	8.09789	7.29757	9.95838	9.93308	10.753	10.4849	10.6298
ENSG00000182329	KIAA2012	221.362	-2.9677	0.706692	-4.19942	2.68e-05	0.00365979	5.54426	7.49849	0.226258	2.00173	4.95008	4.76392	7.23144	5.15454	6.72751	5.67253	5.56526	5.52326	5.68257	4.53983	7.97257	7.49849	8.64211	7.14249	5.08772	9.31997	6.45188	8.13084	4.95094	8.17123	5.81738
ENSG00000203952	CCDC160	96.8843	-3.12609	0.685974	-4.55716	5.19e-06	0.00137568	4.72389	6.87895	0.518992	6.49162	3.89213	4.47911	5.39301	4.95509	4.8807	4.80386	4.64391	5.84008	4.33252	3.86073	6.92097	5.81796	6.87895	7.0665	4.5876	5.91368	3.86412	7.38348	7.42868	6.95149	6.8706
ENSG00000017427	IGF1	757.411	-3.19197	0.69707	-4.57912	4.67e-06	0.00132634	7.4904	8.9607	0.966712	4.66479	7.53895	7.31597	8.03694	6.87082	7.78778	6.95977	7.44185	12.8531	6.24722	7.98737	7.81922	6.22033	10.8607	8.02837	6.73083	7.09667	9.79016	11.1524	8.9607	10.3966	9.57068
ENSG00000133640	LRRIQ1	380.972	-3.19221	0.672274	-4.74838	2.05e-06	0.000913	6.19652	8.39688	0.317813	3.36406	5.28687	6.29143	6.97408	5.27661	6.77766	6.97397	6.1016	7.90629	5.65843	5.14836	8.39688	7.39811	8.65198	10.1228	7.13505	9.05302	7.51144	9.19672	5.75163	9.03568	8.29061
ENSG00000117586	TNFSF4	532.355	-3.20434	0.492157	-6.51082	7.47e-11	1e-06	7.10088	8.70127	1.34244	8.26014	6.40599	7.38661	7.47814	6.35156	6.79827	7.13133	7.90239	7.07044	7.50594	6.83193	9.73111	10.487	7.78087	10.4377	8.84156	9.20266	8.70127	7.63769	8.26475	8.48876	7.95475
ENSG00000153347	FAM81B	504.91	-3.22261	1.06579	-3.02368	0.00249717	0.0434105	4.93534	8.02356	0.257067	10.0666	4.47906	4.64504	5.81261	4.34971	5.25847	5.45	5.08772	8.82613	4.78296	4.36228	6.94112	6.01612	9.39429	9.41526	5.08441	6.72188	5.26384	9.55409	8.02356	9.04723	10.5096
ENSG00000144366	GULP1	754.467	-3.28203	0.61797	-5.31099	1.09e-07	0.000122	7.21111	9.78169	0.479323	7.01268	6.58795	7.66073	8.86525	7.08336	7.33887	7.34758	7.73308	6.11209	7.07527	6.7216	9.78169	8.12749	9.58152	10.6664	6.93632	6.72846	8.49662	10.1673	9.82155	10.6655	10.0073
ENSG00000164106	SCRG1	3963.57	-3.28992	0.820252	-4.01087	6.05e-05	0.00537582	8.18674	11.9808	0.960138	81.2924	7.91986	8.11413	10.6351	7.49211	9.02931	8.13361	10.4047	11.2462	8.23987	7.88744	12.7556	9.89757	12.7039	11.9808	8.86877	9.54019	11.4035	11.6955	12.3354	12.2479	13.0349
ENSG00000173376	NDNF	4236.63	-3.33373	0.886629	-3.76	0.00017	0.00947784	8.52063	10.479	3.54651	30.2292	9.41432	7.17117	9.26516	8.4794	9.28428	8.12749	8.56185	7.92477	11.6195	8.32237	12.5607	11.096	7.27222	9.50072	8.56679	12.4809	13.4007	10.0383	10.479	10.1518	13.4972
ENSG00000154655	L3MBTL4	773.071	-3.35996	0.731601	-4.59262	4.38e-06	0.00130371	6.86161	9.69305	0.573608	10.1297	6.73026	6.54078	7.78739	8.18989	7.796	5.89122	6.99297	8.22658	6.40588	5.98901	8.68197	6.20894	10.5759	10.2856	6.71623	6.48646	6.51316	10.378	9.80405	10.7397	9.69305
ENSG00000242472	IGHJ5	9.78254	-3.38111	1.09584	-3.08541	0.00203272	0.0387793	1.86491	2.32531	0.372654	3.31543	1.71813	1.94182	1.75341	1.71178	1.73287	1.85769	3.12723	2.23854	9.036	1.87214	2.25737	2.10848	3.65716	2.05263	3.09874	1.89068	2.32531	2.86489	5.21279	5.17053	1.97619
ENSG00000211668	IGLV2-11	70.4982	-3.85509	1.10438	-3.49072	0.000482	0.0169461	3.07908	4.28904	0.315441	2.9959	2.71641	3.03903	3.60257	2.7084	3.11913	2.68331	5.28196	3.2525	9.78728	2.91239	3.2003	4.14698	6.03601	3.03131	4.04881	2.93624	7.02429	4.28904	6.68579	8.99873	5.74322
ENSG00000079841	RIMS1	4101.39	-3.87415	0.788262	-4.9148	8.89e-07	0.000518	8.99744	11.8726	1.6509	31.0481	9.0504	8.0708	9.19521	9.40766	7.84874	7.8877	10.5824	8.47687	9.98428	8.94449	12.4809	12.379	8.1902	13.4346	7.91273	8.53999	11.8726	10.033	12.7984	12.6753	8.26723
ENSG00000168702	LRP1B	16819.8	-4.27576	0.828551	-5.16052	2.46e-07	0.000194	10.5052	14.1929	2.29204	117.005	11.1185	9.48534	11.1623	10.2198	10.0981	10.6397	11.0349	12.886	9.31153	10.3708	14.2453	12.9415	14.1929	14.8611	9.32939	11.611	13.1434	14.5517	14.4112	15.2188	13.9149
ENSG00000182836	PLCXD3	2407.94	-4.51343	1.19976	-3.76196	0.000169	0.00947784	6.12064	9.85104	0.122217	12.4343	9.16902	6.33009	8.86769	5.91118	8.96906	5.88384	5.67936	6.42285	5.73163	5.7087	12.2597	7.29268	10.5215	13.1008	5.95704	9.51214	5.91726	9.85104	11.3297	12.7955	8.90345
ENSG00000165973	NELL1	6386.25	-4.90814	1.40333	-3.4975	0.00047	0.0168191	6.60296	11.3836	0.111098	47.4919	8.22425	6.38735	6.50533	10.3304	6.33043	6.68103	6.54281	10.5149	6.66311	6.38266	8.28556	6.99629	11.3836	14.2146	7.12131	6.39082	14.3685	9.82047	14.4831	14.8165	12.0931
ENSG00000088538	DOCK3	2673.25	-4.9153	0.93599	-5.25145	1.51e-07	0.000135	6.93198	11.227	0.354498	32.4566	6.07993	7.28902	9.80331	7.02484	6.99773	6.37887	6.86623	7.31349	6.08185	6.39172	11.6062	6.4509	11.1877	11.9936	6.28443	9.4005	6.16275	12.6783	11.6781	11.227	11.6112
ENSG00000082175	PGR	438.584	-6.47691	1.49785	-4.32413	1.53e-05	0.00277361	3.69128	8.9157	0.00497109	3.8962	3.42815	3.46901	5.44664	3.42011	4.80255	3.75435	5.28	3.87218	3.4917	3.62821	9.43354	3.69985	9.59563	7.88639	3.58461	3.653	3.6336	9.11619	10.0111	8.9157	10.8218
ENSG00000139874	SSTR1	2426.56	-7.67857	1.28258	-5.9868	2.14e-09	4.78e-06	4.94188	9.16509	0.0631065	11.9289	4.67067	4.57014	5.63709	4.66265	5.36272	7.36853	4.94818	4.93557	5.45469	4.68871	11.9585	7.07338	12.651	13.8775	4.65524	4.90358	4.88284	14.5692	9.16509	12.1422	6.38871
