# Supplementary material for: Chromosomal instability and a deregulated cell cycle are intrinsic features of high‐risk gastrointestinal stromal tumours with a metastatic potential
Source: Mol Oncol. 2023 Sep 3;17(11):2432–50. doi: 10.1002/1878-0261.13514 (PMC10620130; doi:10.1002/1878-0261.13514)
Supplement: Supplementary file 8 — Data S8. IPA Upstream Regulatory Analysis and Functional Categories for the differentially expressed genes. [file MOL2-17-2432-s010.xlsx]

## Sheet: All data
Supplementary File S8 IPA Upstream Regulatory Analysis and Functional categories for the differentially expressed genes
Upstream Regulator	Expr Log Ratio	Molecule Type	Predicted Activation State	Bias-corrected z-score	Activation z-score	Flags	p-value of overlap	B-H corrected p-value	Target Molecules in Dataset	Mechanistic Network
CKAP2L	1.317	other	Activated	3.248	4.796	bias	6.52E-25	7.17E-22	AURKB,BIRC5,CCNB1,CCNB2,CDC20,CDCA8,CDK1,CENPA,ERCC6L,ESPL1,FBXO5,KIF20A,KIF23,LMNB1,NCAPG,NCAPH,NUF2,PLK1,PTTG1,SKA1,SPC24,UBE2C,ZWINT
RABL6		other	Activated	4.133	4.899		1.04E-23	5.73E-21	AURKB,BUB1B,CCNA2,CCNB1,CCNE2,CDC25A,CHEK1,EZH2,FEN1,H2AX,HMMR,KIF23,MCM10,MCM2,MELK,NCAPG,PBK,PLK1,POLE2,TMEM97,TOP2A,TPX2,TTK,UBE2C	59 (7)
ERBB2	2.168	kinase	Activated	4.030	4.803		2.15E-23	7.88E-21	BCAM,BIRC5,BUB1B,CCNA2,CCNB1,CCNB2,CCNE2,CDC20,CDC25A,CDC25B,CDC42BPG,CDCA2,CDCA3,CDCA4,CDCA5,CDCA7,CDCA8,CDK1,CDKN3,CDT1,CENPA,CKS2,E2F1,E2F2,E2F7,E2F8,ERBB2,ESPL1,GALNT3,GINS1,GINS3,LTBP2,MCM10,MCM2,MCM4,MKI67,MXD3,MYBL2,NCAPG,ORC1,POLE2,RRM2,SDC1,SHMT1,TOP2A,TYMS,XBP1,ZWINT	89 (11)
E2F4		transcription regulator					4.37E-23	1.20E-20	ANLN,ASF1B,AURKB,CCNA2,CCNB2,CCNE2,CDC25A,CDCA3,CDCA4,CDK1,CENPA,CHEK1,CKS2,E2F1,E2F2,FEN1,GINS1,H2AX,HMGB3,HMMR,KIF22,KIF4A,MCM10,MKI67,MYBL2,ORC1,PLK1,PPP1R13B,PTTG1,RAD54L,RRM2,TOP2A,TTK
MITF		transcription regulator	Activated	3.549	4.909	bias	6.60E-22	1.45E-19	AURKB,CCNB1,CCNF,CD44,CDC25B,CDCA3,CDCA8,CDT1,CHTF18,COL2A1,EME1,ESPL1,FANCA,FANCG,KIF20A,KIF4A,KIFC1,MCM2,MCM4,NUF2,PLK1,POLE2,RECQL4,SPC24,TACC3,TPX2,UBE2C,XRCC3
FOXM1	1.629	transcription regulator	Activated	3.094	4.452	bias	2.56E-20	4.69E-18	AURKA,AURKB,BIRC5,BUB1B,CCNA2,CCNB1,CCNB2,CCNE2,CDC20,CDC25A,CDC25B,CDCA2,CDCA8,CDK1,CDKN3,CENPA,CKS2,EZH2,GTSE1,KIF20A,NUF2,PLK1,PRR11,PTTG1	63 (9)
COPS5		transcription regulator		0.254	0.068		1.18E-19	1.85E-17	ATF3,AURKB,BCAM,BIRC5,CCNA2,CCNF,CDC20,DLGAP5,E2F1,EPS8L2,ESPL1,F2R,FBXO5,GINS1,H2AX,HMGB2,HMGB3,HMMR,KIF11,KIF15,KIF22,KIF23,LMNB1,MCM2,MELK,MKI67,MYBL2,PBK,SLC12A2,TOP2A,TPX2,TRIB3,TROAP,TTK
H2AZ1		other	Activated	2.636	3.606	bias	1.59E-19	2.18E-17	AURKB,BIRC5,CDCA5,CDCA8,CKAP2L,DLGAP5,E2F2,E2F8,FOXM1,MCM2,MKI67,MYBL2,PLK1,TACC3,TOP2A,TPX2,TROAP
NUPR1		transcription regulator	Inhibited	-4.806	-5.485		2.34E-19	2.87E-17	ATF3,AURKA,BUB1B,CCNA2,CCNB2,CCNF,CDCA2,CDCA3,CDCA8,CENPI,CKAP2L,E2F8,EME1,ERCC6L,ESPL1,FAM111B,FOXD1,GINS1,GTSE1,H1-5,H2AC12,H2AC13,H2AC14,H2AC16,H2AC4,H3C2,H3C3,H3C7,H4C13,HILPDA,KIF11,KIF20A,KIF23,KIFC1,KNL1,LMNB1,MCM10,MKI67,NEIL3,NGFR,PLK1,POLE2,SPC24,TICRR,TRIB3,WDR76,XBP1,XRCC2,ZSWIM6
AREG		growth factor	Activated	3.337	3.448		2.89E-17	3.19E-15	AURKB,BIRC5,CCNA2,CCNB1,CCNB2,CCNF,CDC20,CDCA8,CENPA,FOXM1,H2BC5,IQGAP3,KIF20A,MKI67,MMP15,MYBL2,PLK1,RRM2,TOP2A	28 (3)
E2F3		transcription regulator	Activated	3.369	3.827		1.72E-13	1.72E-11	CCNA2,CCNB1,CDC25A,CDCA3,CDK1,E2F1,E2F2,H2BC11,H2BC15,HMGB2,L3MBTL4,MCM4,MYBL2,PLK1,PPP1R13B,PTTG1,RRM2,TP73,TPX2,UBE2C
TGFB1		growth factor		0.420	1.041		4.28E-13	3.93E-11	ADAM12,ARHGAP24,ATF3,BIRC5,BUB1B,CCNA2,CCNB1,CCNB2,CCNE2,CD44,CDC20,CDK1,CDKN3,CDT1,CENPA,CKS2,COL2A1,E2F1,ENPP1,ESPL1,EZH2,IGF1,LTBP2,MKI67,MXD3,MYBL2,NCAPG,ORC1,POLE2,PTX3,SDC1,SIX1,TGM2,TLR4,TOP2A,XBP1,ZWINT	76 (9)
TRPS1		transcription regulator	Inhibited	-1.808	-2.714	bias	3.36E-12	2.60E-10	AURKB,CCNA2,CCNB2,CDC20,CDK1,FOXM1,KIF11,PTTG1,TGFB2,TOP2A,TPX2
E2F1	1.223	transcription regulator	Activated	1.464	2.013		3.41E-12	2.60E-10	AURKB,BIRC5,CCNA2,CCNB1,CDC20,CDC25A,CDCA4,CDK1,E2F1,EYA2,EZH2,FEN1,GINS1,H2BC11,HSD11B2,KIF23,MCM10,MYBL2,PPP1R13B,PTTG1,RAD54L,RRM2,TOP2A,TP73,TYMS	66 (10)
E2f		group	Activated	1.355	2.000	bias	3.54E-12	2.60E-10	CDK1,E2F2,H2AC11,H2AC4,H2BC11,H3C2,MCM10,MCM2,MYBL2,PRR11,RRM2,TPX2,TTK,TYMS,UBE2C,WDR76
AR		ligand-dependent nuclear receptor	Inhibited	-3.356	-2.854		4.71E-12	3.24E-10	BIRC5,BUB1B,CCNA2,CDC25B,CDCA5,CDT1,CHPT1,CHTF18,ERBB2,ESPL1,FEN1,IGF1,KIF15,KIF22,KIF4A,MCM2,MCM4,PBK,PGR,PKMYT1,PLK1,TGFB2,TLR4,TPX2,UBE2C,XBP1,ZWINT	96 (11)
KDM1A		enzyme	Activated	3.399	3.376		9.49E-12	6.15E-10	ASF1B,ATP8B3,BCL7A,CCNA2,CENPU,CHAF1B,CHN1,CSGALNACT1,E2F8,FOXM1,MCM2,MCM4,MYBL2,PTTG1,RHOU,SFRP2,TCF19,TIMELESS,TOX2,UHRF1,ZNF367
Rb		group		-1.085	-1.567		4.14E-11	2.53E-09	AURKB,CCNB1,CDT1,E2F1,FOXM1,MCM4,MYBL2,PLK1,TP73,TYMS
MYBL2	2.285	transcription regulator	Activated	1.766	2.607	bias	1.04E-10	6.05E-09	AURKA,BIRC5,CCNA2,CCNB1,CDK1,FOXM1,PLK1,UBE2C
YAP1		transcription regulator	Activated	1.991	2.579		3.49E-10	1.92E-08	ANLN,AURKB,BIRC5,CCNA2,CCNB1,CDC20,E2F1,FOXM1,H2AX,KIF23,LMNB1,PLK1,RRM2,TP73,TYMS	51 (6)
LIN9		other	Activated	2.125	2.804		4.31E-10	2.26E-08	AURKA,BIRC5,CCNA2,CCNB1,CDK1,DLGAP5,PLK1,UBE2C
TP53		transcription regulator	Inhibited	-4.863	-4.580		1.23E-09	6.14E-08	ATF3,AURKA,AURKB,BIRC5,BUB1B,CCNA2,CCNB1,CCNB2,CCNE2,CD44,CDC20,CDC25A,CDC25B,CDK1,CDKN3,CDT1,CHEK1,E2F1,FEN1,FOXM1,GRK3,H2AX,H2BC5,HMMR,IFI44L,IGF1,KIF23,MCM2,MCM4,MPZL2,NCAPG,NTN1,PBK,PLK1,POLE2,RECQL4,RRM2,SLC19A1,TMEM97,TOP2A,TP73,TPX2,UBE2C	61 (9)
PCLAF		other	Activated	1.934	2.646	bias	1.34E-09	6.43E-08	AURKA,CCNB1,FOXM1,KIF4A,PLK1,TOP2A,UBE2C	50 (5)
RARA		ligand-dependent nuclear receptor	Activated	3.553	3.638		1.47E-09	6.73E-08	ANO10,BIRC5,CCN6,CCNA2,CD24,CD44,CDK1,CDKN3,CENPA,CENPU,IFI44L,KIF23,KNL1,MND1,NCAPG,NCAPH,PBK,PTTG1,RASD1,XBP1,ZNF367
MFAP5		other	Inhibited	-2.111	-2.111		6.20E-09	2.73E-07	ESPL1,F2R,FAM111B,FBXO43,FBXO5,GIPC3,KIF11,KIF4A,PLA2G4C,TFPI,UBE2C
NFYB		transcription regulator					1.03E-08	4.37E-07	CCNB1,CCNB2,CDCA8,CDK1,IGF1,PTTG1,TOP2A
RB1		transcription regulator		0.233	-0.277		1.10E-08	4.48E-07	ATF3,BIRC5,CCNA2,CCNB1,CDC25A,E2F1,FOSB,H2BC11,IGF1,MYBL2,PLK1,PTTG1,RRM2,TNFSF4,TP73,TYMS	18 (2)
HNRNPAB		enzyme	Activated	1.659	2.449	bias	1.73E-08	6.81E-07	AURKB,CDC20,CDT1,CHEK1,PKMYT1,UHRF1
KDM5B		transcription regulator	Inhibited	-2.981	-3.714		3.80E-08	1.43E-06	AURKA,BUB1B,CCNB1,CDCA3,CDK1,DLGAP5,E2F1,FBXO5,HMMR,MCM2,NCAPH,PBK,TOP2A,TTK
ESR1		ligand-dependent nuclear receptor	Activated	3.320	3.377		3.90E-08	1.43E-06	ANO10,BIRC5,CCNA2,CDK1,CDKN3,CENPA,CENPU,ERBB2,FOXC1,FOXM1,IFI44L,IGF1,KIF23,KNL1,LTB,MKI67,MND1,NCAPG,NCAPH,NGFR,PBK,PGR,PTTG1,PTX3,SAMD11,TMEM97,XBP1,ZNF367	94 (9)
NELFCD		other	Activated	1.755	2.236		8.57E-08	3.04E-06	CCNB2,CCNE2,DLGAP5,MYBL2,TOP2A
RBL2		other					1.51E-07	5.15E-06	AURKB,CCNB1,CDC25A,CDK1,E2F1,MYBL2,RRM2,TYMS
CDKN1A		kinase	Inhibited	-2.716	-3.162		1.54E-07	5.15E-06	BIRC5,CCNA2,CCNB1,CDC25A,CDC25B,CDK1,CHEK1,FOXM1,MCM4,PLK1,TOP2A	56 (9)
CCND1		transcription regulator		2.048	1.974		1.83E-07	5.94E-06	AURKA,CCNE2,CDCA2,CDCA7,CDCA8,E2F1,E2F7,FAM83D,KIF11,KIF20A,KIF4A,KNL1,MELK,NCAPH,PCYT1B,RGS2,TPX2,TYMS,ZNF367
CDK4		kinase					1.91E-07	6.01E-06	AURKA,CDCA2,CDCA7,CDCA8,E2F7,FAM83D,KIF11,KIF20A,KIF4A,KNL1,MELK,NCAPH,RGS2,TPX2,ZNF367	19 (2)
NELFE		other	Activated	1.755	2.236		2.24E-07	6.86E-06	CCNB2,CCNE2,DLGAP5,MYBL2,TOP2A	10 (2)
HDAC1		transcription regulator					3.93E-07	1.17E-05	CCNB1,CCNB2,CCNE2,CD44,CDC25A,CDK1,COL2A1,FOXM1,RRM2,TOP2A,TP73,TYMS	62 (9)
E2F8	2.684	transcription regulator					4.96E-07	1.40E-05	CCNA2,CCNB1,CDCA2,E2F1,KIF23
NELFA		other	Activated	1.755	2.236		4.96E-07	1.40E-05	CCNB2,CCNE2,DLGAP5,MYBL2,TOP2A
CTLA4		transmembrane receptor		-1.233	-1.890		8.62E-07	2.37E-05	CCNA2,CD3D,H3C2,H3C7,MKI67,TOP2A,TPX2
S100A6		transporter		1.921	1.890		1.14E-06	3.07E-05	ATF3,AURKA,CDKN3,CENPA,NCAPH,PBK,TYMS
ATF3	1.772	transcription regulator		-1.522	-1.063		1.42E-06	3.72E-05	ATF3,AURKA,AURKB,CDC25A,CDK1,PLK1,POLE2,RRM2,TP73,XBP1
RBL1		transcription regulator					1.50E-06	3.83E-05	AURKB,CDC25A,CDK1,E2F1,MYBL2,RRM2,TYMS
HNF1A-AS1		other		1.259	1.633		1.90E-06	4.76E-05	BIRC5,H2BC5,HMGB2,KIF22,NCAPG,UBE2C
NCOA3		transcription regulator		-0.644	0.104	bias	2.93E-06	7.18E-05	CCNA2,CCNE2,CDC25A,ERBB2,IGF1,PGR,TGFB2,XBP1	80 (7)
CHEK1	1.075	kinase		0.596	0.651		4.72E-06	1.13E-04	CDC25A,CDC25B,E2F1,H2AX,RRM2	61 (8)
DRAP1		transcription regulator					6.59E-06	1.53E-04	CKS2,DLGAP5,H1-5,H2AC11,H2BC11,H2BC9
E2F7	1.334	transcription regulator					6.68E-06	1.53E-04	CCNA2,CCNB1,E2F1,KIF23
TFAP2A		transcription regulator	Activated	1.948	2.049		6.94E-06	1.56E-04	BIRC5,E2F1,E2F2,E2F8,ERBB2,EZH2,F2R,RRM2,TYMS
HSPB1		other	Activated	1.977	2.216		1.06E-05	2.34E-04	CCNA2,CCNB1,CCNB2,CDCA3,CDK1
CREB1		transcription regulator	Activated	1.285	2.138	bias	1.32E-05	2.84E-04	AURKA,BIRC5,CCNB1,CDCA8,FOSB,MKI67,MYBL2,RAD54L,RGS2
TRAF2		enzyme	Activated	1.515	2.236	bias	1.52E-05	3.22E-04	AURKA,AURKB,CCNB1,CDK1,PLK1
E2F2	1.584	transcription regulator					2.12E-05	4.40E-04	CDC25A,CDCA2,CDK1,E2F1,MYBL2
CG		complex		-1.591	-0.726		3.00E-05	6.12E-04	CCNA2,CCNE2,CD24,CDK1,DMD,E2F1,E2F7,E2F8,HILPDA,ITGA8,MCM10,MELK,ORC1,POLE2,PTX3,RASD1,RGS2,RGS4,TRIB3
RAP1GDS1		other					3.75E-05	7.50E-04	E2F1,FOXM1,MYBL2
SP1		transcription regulator		1.177	1.709		4.22E-05	8.20E-04	ATF3,BIRC5,CDC25B,CDC42BPG,CDK1,COL2A1,F2R,FOXF2,FOXM1,HSD11B2,LTB,NGFR,PGR,PTTG1,SLC19A1,SOCS1,TGFB2,TP73	79 (9)
BRD4		kinase	Activated	2.248	3.238	bias	4.24E-05	8.20E-04	AURKB,BDH1,CCNA2,CDC25A,CDCA5,GINS1,KIF23,POLE2,RRM2,SLC19A1,TOP2A,XBP1
ZNF281		transcription regulator		1.330	1.964	bias	5.88E-05	1.12E-03	FANCA,FANCG,XRCC2,XRCC3
HDAC2		transcription regulator					7.39E-05	1.38E-03	AURKA,COL2A1,E2F1,EZH2,FOXM1,IGF1,RRM2	56 (8)
HCAR2		G-protein coupled receptor	Inhibited	-1.355	-2.000	bias	8.68E-05	1.56E-03	CCNE2,IQGAP3,KIF20A,PLK1
PIM2		kinase		-0.402	0.132	bias	8.68E-05	1.56E-03	CDC25A,E2F1,STAT4,TP73
ELAVL1		other	Activated	2.036	2.646		8.77E-05	1.56E-03	ATF3,CENPA,KIF11,MYBL2,NCAPG,NUF2,PBK,PCOLCE,TOP2A
TAL1		transcription regulator	Activated	2.762	2.673		9.07E-05	1.56E-03	CCNB1,CDKN3,CENPU,GINS1,HMGB3,KIF15,KIF20A,MCM2,MCM4,MCTP1,MELK,NCAPG,RASD1,TNFSF4
HAS1		enzyme					9.22E-05	1.56E-03	CCNB1,CD44,CDK1
RBX1		enzyme					9.22E-05	1.56E-03	BIRC5,CCNB1,CDK1	56 (7)
CBX3		transcription regulator					1.23E-04	2.06E-03	BIRC5,CDC25A,E2F1,HSD11B2
26s Proteasome		complex		1.730	1.353		1.36E-04	2.24E-03	CCNA2,CCNE2,CDC25A,CDK1,H2AX,HMGB2,KIF23,TGM2,TOP2A	58 (9)
DCAF1		kinase		0.707	0.277		1.58E-04	2.56E-03	CCNB1,CDC25B,FOXM1,PLK1,TGM2
SRSF3		other		-0.142	0.132		1.70E-04	2.71E-03	CD44,E2F1,E2F7,FOXM1
PHF10		other					1.81E-04	2.81E-03	CCNE2,E2F1,TYMS
CDK1	1.467	kinase					1.81E-04	2.81E-03	CDK1,H2AX,XBP1
ATF6		transcription regulator	Activated	1.570	2.236	bias	2.77E-04	4.24E-03	AURKA,CDKN3,HMMR,TROAP,UBE2C
HDAC5		transcription regulator		-0.048	-0.594	bias	2.98E-04	4.38E-03	AURKA,CLSPN,KIF11,NCAPG
PTTG1	1.569	transcription regulator					2.98E-04	4.38E-03	CCNA2,CCNB1,CD44,IGF1	56 (7)
HELLS		enzyme					2.98E-04	4.38E-03	CCNA2,CCNB1,E2F1,MCM4
GATAD2B		transcription regulator					3.12E-04	4.53E-03	E2F1,EZH2,RRM2
BCOR		transcription regulator		-0.620	-1.342	bias	3.58E-04	5.12E-03	BCL7A,CD44,COL2A1,FLNB,GAS1,TLR4
miR-331-3p (miRNAs w/seed CCCCUGG)		mature microRNA					4.50E-04	5.97E-03	CDCA5,KIF23
PTH1R		G-protein coupled receptor					4.50E-04	5.97E-03	CDC25B,CDK1
MCM4	1.351	enzyme					4.50E-04	5.97E-03	LMNB2,MCM4
MCM3		enzyme					4.50E-04	5.97E-03	LMNB2,MCM4
ORC1	1.061	other					4.50E-04	5.97E-03	LMNB2,MCM4
CYP24A1		enzyme					4.50E-04	5.97E-03	CCNB1,CDC20
CHD4		enzyme					4.85E-04	6.35E-03	E2F1,EZH2,NDNF,RRM2
MAP3K14		kinase		-2.056	-1.387	bias	5.30E-04	6.79E-03	CD44,LTB,NFKBIE,TNFSF4,XBP1	15 (2)
FOXO1		transcription regulator	Activated	2.028	2.804	bias	5.30E-04	6.79E-03	ANLN,BIRC5,CCNB1,CCNB2,CDK1,COL2A1,DLGAP5,KIF11,NCAPG	57 (6)
KRAS		enzyme	Activated	2.542	2.811		5.66E-04	7.17E-03	AURKA,CDK1,CHEK1,E2F1,MELK,PKMYT1,PLK1,TTK	59 (7)
RNA polymerase II		complex					7.03E-04	8.79E-03	CCNB1,CCNB2,CCNE2,DLGAP5,ERBB2,FANCI,HSD11B2,MYBL2,PKMYT1,TOP2A
SMARCA4		transcription regulator		-1.584	-0.525	bias	7.90E-04	9.78E-03	AP1S2,BIRC5,CD44,CD52,CDC25A,CHEK1,E2F1,EFNB1,FLNB,GCHFR,GULP1,IGF1,MELTF,NRP2,PLS1,PTX3,PXDNL,RGS2,SEMA7A,TEC,TGFB2
KDM3B		enzyme	Inhibited	-1.806	-2.449	bias	8.34E-04	1.02E-02	APOD,CDC20,DLGAP5,GTSE1,KIF18B,KNL1,NCAPG
Wnt		group					1.02E-03	1.20E-02	CD44,MSX1,SIX1
IL31		other					1.02E-03	1.20E-02	CCNB1,CDK1,MCM4
RBBP4		enzyme					1.02E-03	1.20E-02	E2F1,EZH2,RRM2
BIRC5	1.600	other					1.02E-03	1.20E-02	BIRC5,PTTG1,TP73
NSUN6		enzyme		0.620	1.342	bias	1.05E-03	1.22E-02	CDC20,HMMR,TGFB2,TGM2,TOP2A
FUS		transcription regulator					1.08E-03	1.24E-02	ATF5,MCM4,PLK1,TIMELESS
GSTA4		enzyme					1.33E-03	1.51E-02	CCNB1,CDK1
DPY30		other					1.38E-03	1.52E-02	CCNE2,E2F1,E2F2
PRKDC		kinase					1.38E-03	1.52E-02	ANLN,CCNB1,PTTG1
BAP1		peptidase					1.38E-03	1.52E-02	ATF3,E2F1,XBP1
SPI1		transcription regulator	Inhibited	-3.195	-2.804		1.49E-03	1.63E-02	CCNA2,CCNB1,CCNB2,CCNE2,E2F1,E2F2,FCER1A,IFI44L
PDCD1		transmembrane receptor		-0.893	-1.342		1.51E-03	1.63E-02	CCNA2,CD3D,H3C2,MKI67,TOP2A
EP300		transcription regulator					1.59E-03	1.70E-02	BIRC5,CDC25A,CHPT1,E2F1,IGF1,MKI67,UBE2C,XBP1	103 (13)
HRAS		enzyme					1.69E-03	1.75E-02	BIRC5,CCNA2,CCNB1,LMNB1,RRM2,TYMS	19 (3)
KLF4		transcription regulator					1.69E-03	1.75E-02	BUB1B,CCNB1,CD44,FOXM1,SOCS1
MYB		transcription regulator	Activated	1.612	2.196	bias	1.69E-03	1.75E-02	AURKA,BIRC5,CCNB1,EZH2,FOXM1	21 (3)
Histone h4		group					1.84E-03	1.87E-02	CDC25A,CDK1,E2F1,FOXM1,RRM2,TYMS	56 (7)
SIX2		transcription regulator	Inhibited	-2.644	-2.449		1.84E-03	1.87E-02	CCNB1,CCNB2,CDC25A,FEN1,MCM2,MCM4
SOX4		transcription regulator		0.539	1.075	bias	2.07E-03	2.07E-02	BIRC5,ENTPD1,EZH2,SEMA3F
NFYA		transcription regulator					2.07E-03	2.07E-02	CDC25B,CDCA8,IGF1,PTTG1
NFkB (complex)		complex		0.520	1.394	bias	2.26E-03	2.24E-02	CCNB1,CCNB2,CD44,CDC25B,COL2A1,ERBB2,LTB,PLK1,SFRP2,SOCS1,TGM2,TNFSF4,TRIB3
CDK2		kinase					2.32E-03	2.28E-02	H2AX,PGR,PTTG1
DNMT3A		enzyme		-1.835	-1.982		2.57E-03	2.47E-02	ADA2,ATF3,FOXF2,PTPN13,TLR4
PHF8		enzyme					2.62E-03	2.47E-02	CDC25A,E2F1	13 (3)
mir-449		microRNA					2.62E-03	2.47E-02	CCNA2,H2AX
miR-192-5p (and other miRNAs w/seed UGACCUA)		mature microRNA					2.62E-03	2.47E-02	BIRC5,IGF1
PLCD4	-1.163	enzyme					2.62E-03	2.47E-02	CCNB1,ERBB2
MXI1		transcription regulator					2.91E-03	2.71E-02	CCNB1,FOXM1,MKI67
mir-34		microRNA		-0.814	-1.501	bias	2.97E-03	2.72E-02	BIRC5,CCNE2,CDC25A,E2F1,EFNB1,H2AX
BRCA1		transcription regulator					2.97E-03	2.72E-02	BIRC5,CCNB1,CCNB2,FEN1,H2AX,PLK1	62 (10)
STUB1		enzyme		-1.726	-1.934		3.13E-03	2.85E-02	CCNA2,CDK1,ERBB2,EZH2	49 (6)
E2F6		transcription regulator	Inhibited	-1.355	-2.000	bias	3.41E-03	3.08E-02	CDC25A,E2F1,E2F2,MCM2,RRM2
NSD2	1.073	enzyme					3.55E-03	3.13E-02	CCNE2,CDC25A,E2F2,IGF1
EZR		other					3.58E-03	3.13E-02	ATF3,ERBB2,TRIB3
miR-26a-5p (and other miRNAs w/seed UCAAGUA)		mature microRNA					3.58E-03	3.13E-02	CCNE2,EZH2,PGR
SMARCE1		transcription regulator					3.58E-03	3.13E-02	CCNB1,CDK1,PGR
MYC		transcription regulator		1.652	1.976		3.80E-03	3.29E-02	CCNB1,CD44,CDC25A,CHEK1,COL2A1,E2F1,E2F2,EZH2,FOXM1,HSD11B2,IFI44L,SHMT1,TYMS,UBE2C,XRCC3	19 (2)
CHUK		kinase		-0.134	0.152		4.01E-03	3.42E-02	CCNB1,CDC25A,E2F1,PLK1	57 (4)
OGT		enzyme		1.508	1.982		4.01E-03	3.42E-02	BIRC5,FOXM1,PLK1,TYMS	16 (3)
KMT2E		enzyme					4.31E-03	3.49E-02	CDK1,E2F1
SNHG3		other					4.31E-03	3.49E-02	CCNB1,E2F1
HYAL1		enzyme					4.31E-03	3.49E-02	CCNB1,CDK1
miR-873-5p (and other miRNAs w/seed CAGGAAC)		mature microRNA					4.31E-03	3.49E-02	CD44,MKI67
HDAC9		transcription regulator					4.31E-03	3.49E-02	CCNB1,RGS2
NFYC		transcription regulator					4.31E-03	3.49E-02	CDCA8,PTTG1
ORC2		other					4.31E-03	3.49E-02	LMNB2,MCM4
EIF4E		translation regulator					4.34E-03	3.49E-02	BIRC5,FOXM1,UBE2C
UXT		transcription regulator		-1.538	-1.977		4.51E-03	3.60E-02	CCNA2,CHEK1,GTSE1,TTK
SMARCA2		transcription regulator					5.04E-03	4.00E-02	CD44,E2F1,RRM2,TYMS
PGF		growth factor					5.18E-03	4.08E-02	ATF3,CDK1,E2F2	11 (2)
LOC105372576		other		1.713	1.976		5.62E-03	4.38E-02	E2F1,HMMR,KIF11,NUF2
MAPK1		kinase	Activated	2.506	2.466		5.67E-03	4.38E-02	ADAM12,AURKA,BIRC5,CCNB1,CCNF,DNAH7,E2F1,MKI67,MYBL2,RAD54L	17 (2)
PRKAA1		kinase		-0.501	-0.447		5.68E-03	4.38E-02	CD24,FOXM1,IGF1,RGS2,RHOU
CD24	4.290	other		0.420	1.000	bias	6.09E-03	4.65E-02	ATF3,DEPDC1B,FOXD1,HMMR,N4BP3,TFPI,TOP2A
MDM2		transcription regulator	Activated	2.077	2.200		6.15E-03	4.67E-02	CCNA2,CCNE2,E2F1,EZH2,TP73	62 (9)
WWTR1		transcription regulator		1.038	1.000		6.24E-03	4.68E-02	CCNA2,CD44,RRM2,TYMS
SERPINB2		other					6.38E-03	4.68E-02	CCNA2,TP73	18 (3)
NT5E		phosphatase					6.38E-03	4.68E-02	IGF1,MKI67
URI1		transcription regulator					6.38E-03	4.68E-02	CCNB1,CDK1
S1PR3		G-protein coupled receptor					6.38E-03	4.68E-02	CD44,IGF1
PIK3CA		kinase					7.16E-03	5.22E-02	BIRC5,CCNB1,FOXM1	30 (5)
CDKN2A		transcription regulator		-0.392	-0.640		7.54E-03	5.46E-02	BIRC5,CCNA2,CCNB1,CDC25B,E2F1,SHMT1	66 (12)
SNCA		enzyme					8.25E-03	5.93E-02	CDC20,EFHB,KIF4A,KIFC1,NRP2,NTN1,RCN3
SPZ1		transcription regulator					8.29E-03	5.93E-02	CD44,E2F1,MKI67
TFRC		transporter					8.37E-03	5.95E-02	CCNA2,CCNB1,CDC20,CDK1
KLF1		transcription regulator					8.81E-03	6.21E-02	BCAM,CD44
CCN5		growth factor		1.116	1.000		9.18E-03	6.44E-02	CD24,CD44,ERBB2,XBP1
LAS1L		other	Activated	2.626	2.236		9.48E-03	6.55E-02	CCNE2,CDC25A,E2F2,MCM10,PKMYT1
mir-27		microRNA					9.52E-03	6.55E-02	BIRC5,IGF1,PKMYT1
NOTCH3		transcription regulator					9.52E-03	6.55E-02	BIRC5,DLGAP5,PTX3
miR-34a-5p (and other miRNAs w/seed GGCAGUG)		mature microRNA	Inhibited	-1.771	-2.615	bias	9.98E-03	6.83E-02	ATF3,BIRC5,CDC25A,CDK1,E2F1,E2F2,MCM10	20 (3)
EHMT2		transcription regulator					1.09E-02	7.38E-02	BIRC5,HSD11B2,PGR
TLR4	-1.446	transmembrane receptor		-0.925	-0.294	bias	1.11E-02	7.52E-02	ATF3,CD44,PTX3,TLR4,TSPAN33,XBP1
PBRM1		other					1.16E-02	7.68E-02	CCNB1,CDK1
INSIG1		other					1.16E-02	7.68E-02	ATF3,TRIB3
OTUB1		enzyme					1.16E-02	7.68E-02	FOXM1,PGR
ISLR		other					1.23E-02	8.10E-02	ERCC6L,FZD2,HSPA6
UHRF2		enzyme					1.38E-02	8.90E-02	CBX7,JAG2,PPP1R13B
LATS1		kinase					1.38E-02	8.90E-02	CCNB1,CD24,ERBB2
NAMPT		cytokine					1.38E-02	8.90E-02	E2F2,TFPI,TGFB2
MMP1		peptidase					1.38E-02	8.90E-02	E2F1,ERBB2,IGF1
EIF3E		translation regulator		-0.795	-1.000		1.39E-02	8.93E-02	CCNF,CDCA8,RAD54L,SCARF1
GLI1		transcription regulator		-0.558	-0.879		1.40E-02	8.93E-02	ATF3,CD24,CD44,IER5L,IQGAP3,IRF2BPL,JAG2,KNL1,MCM4,MKI67,PTTG1,RHEBL1,RHOU,TFPI,TGFB2,TOX2,ZSWIM6
CTNNB1		transcription regulator		0.995	1.555		1.46E-02	9.07E-02	APOD,AURKA,BIRC5,CD44,EPHB3,EPHB4,KIF23,KIFC1,MSX1,TP73
AMBRA1		other					1.47E-02	9.07E-02	CCNE2,CHEK1
mir-132		microRNA					1.47E-02	9.07E-02	CCNA2,STAT4
miR-143-3p (and other miRNAs w/seed GAGAUGA)		mature microRNA					1.47E-02	9.07E-02	PLK1,TOP2A
MCAM		other					1.47E-02	9.07E-02	ATF3,CD24
BCL6		transcription regulator		-0.023	0.132		1.47E-02	9.07E-02	CD44,CHEK1,COL2A1,SDC1,XBP1
miR-17-5p (and other miRNAs w/seed AAAGUGC)		mature microRNA		-0.456	-1.067	bias	1.51E-02	9.16E-02	BIRC5,E2F1,H2AX,TP73
POM121/POM121C		other					1.55E-02	9.16E-02	CD24,NGFR,XRCC2
MED1		transcription regulator		0.745	1.452	bias	1.66E-02	9.16E-02	AURKA,ERBB2,HECW2,HILPDA,MND1,XBP1
SP3		transcription regulator					1.66E-02	9.16E-02	ATF3,BIRC5,COL2A1,F2R,HSD11B2,SLC19A1
ESR2		ligand-dependent nuclear receptor	Inhibited	-2.821	-2.722		1.73E-02	9.16E-02	BIRC5,CCNA2,FBLN1,FOXM1,JAG2,NRP2,PGR,TGFB2
mir-8		microRNA		1.112	0.696		1.74E-02	9.16E-02	ADAM12,EZH2,PGR,TGFB2
DAB2IP		other					1.81E-02	9.16E-02	CD44,TTK
mir-203		microRNA					1.81E-02	9.16E-02	BIRC5,EZH2
CHEK2		kinase					1.81E-02	9.16E-02	BIRC5,E2F1
NMNAT1		enzyme					1.81E-02	9.16E-02	TFPI,TGFB2
MTA3		transcription regulator					1.81E-02	9.16E-02	SDC1,XBP1
HNRNPA1		other					1.81E-02	9.16E-02	CD44,E2F1
GPAT4		enzyme					1.81E-02	9.16E-02	ATF3,XBP1
BMP7		growth factor					1.95E-02	9.16E-02	BIRC5,CD44,GNG11,IGF1,RGS2
SOX11		transcription regulator		0.713	1.219		2.04E-02	9.16E-02	BCL7A,CD24,CD52,HILPDA,HMGB3,IGIP,NTN1
LLGL2		other					2.10E-02	9.16E-02	HMMR,TGFB2,TOP2A
HDAC6		transcription regulator					2.10E-02	9.16E-02	BIRC5,IGF1,LTBP2
DNA-PK		complex					2.12E-02	9.16E-02	H2AX
C9orf116		other					2.12E-02	9.16E-02	TRIB3
ZYG11B		other					2.12E-02	9.16E-02	CCNB1
Ca2 ATPase		group					2.12E-02	9.16E-02	TP73
tyrosine kinase		group					2.12E-02	9.16E-02	CD44
SRP54		enzyme					2.12E-02	9.16E-02	XBP1
HJURP		other					2.12E-02	9.16E-02	CENPA
USP15		peptidase					2.12E-02	9.16E-02	TOP2A
ADTRP		enzyme					2.12E-02	9.16E-02	TFPI
UBN1		transcription regulator					2.12E-02	9.16E-02	CCNA2
RITA1		other					2.12E-02	9.16E-02	AURKA
USP47		peptidase					2.12E-02	9.16E-02	CDC25A
TCFL5		transcription regulator					2.12E-02	9.16E-02	CD2
SLFN11		enzyme					2.12E-02	9.16E-02	H2AX
SULT2B1		enzyme					2.12E-02	9.16E-02	CCNB1
ZYG11A		other					2.12E-02	9.16E-02	CCNB1
APC (complex)		complex					2.12E-02	9.16E-02	UBE2C
ECD		transcription regulator					2.12E-02	9.16E-02	ERBB2
ZMAT3		other					2.12E-02	9.16E-02	CD44
WNT1		cytokine					2.12E-02	9.16E-02	BIRC5
PPP2CB		phosphatase					2.12E-02	9.16E-02	CLSPN
FGF13		growth factor					2.12E-02	9.16E-02	HSPA6
RRM1		enzyme					2.12E-02	9.16E-02	H2AX
ACOX1		enzyme					2.12E-02	9.16E-02	H2AX
ACP3		phosphatase					2.12E-02	9.16E-02	ERBB2
EAF2		transcription regulator					2.12E-02	9.16E-02	H2AX
miR-302b-5p (and other miRNAs w/seed CUUUAAC)		mature microRNA					2.12E-02	9.16E-02	BIRC5
mir-675		microRNA					2.12E-02	9.16E-02	COL2A1
miR-381-3p (and other miRNAs w/seed AUACAAG)		mature microRNA					2.12E-02	9.16E-02	BIRC5
miR-181a-1-3p (and other miRNAs w/seed CCAUCGA)		mature microRNA					2.12E-02	9.16E-02	BIRC5
miR-379-5p (and other miRNAs w/seed GGUAGAC)		mature microRNA					2.12E-02	9.16E-02	CCNB1
E4F1		transcription regulator					2.12E-02	9.16E-02	CCNA2
CDC7		kinase					2.12E-02	9.16E-02	MCM4
SSTR5		G-protein coupled receptor					2.12E-02	9.16E-02	MKI67
ASF1A		other					2.12E-02	9.16E-02	CCNA2
ORC4		other					2.12E-02	9.16E-02	LMNB2
RAD51C		enzyme					2.12E-02	9.16E-02	XRCC3
CCNF	1.340	other					2.12E-02	9.16E-02	E2F8
ORC6		other					2.12E-02	9.16E-02	LMNB2
HOXB4		transcription regulator					2.12E-02	9.16E-02	PGR
CDKN3	1.407	phosphatase					2.12E-02	9.16E-02	CDK1
CHGA		other					2.12E-02	9.16E-02	BIRC5
TFDP2		transcription regulator					2.12E-02	9.16E-02	AURKB
WNK3		kinase					2.12E-02	9.16E-02	SLC12A2
GPBP1		transcription regulator					2.12E-02	9.16E-02	TOP2A
ORC3		other					2.12E-02	9.16E-02	LMNB2
RPS9		translation regulator					2.12E-02	9.16E-02	CDK1
EMSLR		other					2.12E-02	9.16E-02	E2F1
KLF15		transcription regulator					2.12E-02	9.16E-02	E2F1
PPP1CB		phosphatase					2.12E-02	9.16E-02	E2F1
CDKL2		kinase					2.12E-02	9.16E-02	CD44
SRRM1		other					2.12E-02	9.16E-02	CD44
CALCA		other					2.12E-02	9.16E-02	CD44
CDC42		enzyme					2.12E-02	9.16E-02	ATF3
BTG3-AS1		other					2.12E-02	9.16E-02	ATF3
FANCC		other					2.14E-02	9.16E-02	GSAP,IFI44L,PTX3,TNFSF4
CREBBP		transcription regulator					2.14E-02	9.16E-02	BIRC5,COL2A1,FOSB,RGS2
ELF3		transcription regulator					2.18E-02	9.16E-02	COL2A1,ERBB2
NPC1		transporter					2.18E-02	9.16E-02	STAT4,TLR4
FH		enzyme					2.18E-02	9.16E-02	APOD,LTBP2
PPP1R1B		phosphatase					2.18E-02	9.16E-02	CD44,ERBB2
PAX8		transcription regulator					2.18E-02	9.16E-02	CCNA2,E2F1
TFAP4		transcription regulator					2.18E-02	9.16E-02	CD44,CKS2
GAS5		other					2.18E-02	9.16E-02	CCNB1,CDK1
NOS2		enzyme					2.18E-02	9.16E-02	BIRC5,TLR4
ELF5		transcription regulator					2.18E-02	9.16E-02	CCNB1,PGR
DUX4		transcription regulator		0.532	1.000		2.29E-02	9.58E-02	E2F7,FZD2,HMGB3,SIX1
LIN28A		other					2.31E-02	9.63E-02	CDC20,CDC25A,CDK1
ETS1		transcription regulator		-0.792	-0.152	bias	2.52E-02	1.05E-01	CD44,COL2A1,FOXD1,PGR,TGFB2
KDM2B		enzyme					2.58E-02	1.05E-01	CD24,EZH2
THPO		cytokine					2.58E-02	1.05E-01	AURKA,AURKB
PHB2		transcription regulator					2.58E-02	1.05E-01	PGR,SOCS1
PLK1	1.756	kinase					2.58E-02	1.05E-01	FBXO5,PLK1
SCD		enzyme					2.58E-02	1.05E-01	ATF3,XBP1
MAP2K1/2		group					2.59E-02	1.05E-01	ATF3,CDK1,H2AX,PGR
Interferon alpha		group		-1.779	-1.195		2.63E-02	1.07E-01	ADA2,ATF3,CDC25A,E2F1,EFCAB6,GBP5,IFI44L,RSPH14,STAT4,TLR4
ZBTB48		transcription regulator					2.75E-02	1.11E-01	ARHGAP24,FOSB,MMP15
ERBB3		kinase					2.75E-02	1.11E-01	HMMR,TGM2,TOP2A
CBX5		transcription regulator		-0.620	-1.342	bias	2.77E-02	1.11E-01	BIRC5,CD24,CDC25A,GCHFR,HOXA13,LTB
TREM1		transmembrane receptor		-0.475	0.000		2.82E-02	1.13E-01	ATF3,CDK1,CENPU,CKS2,E2F7,HECW2,HES4,RHOU
estrogen receptor		group		1.254	1.219		2.99E-02	1.19E-01	CCNE2,CD24,CD44,ERBB2,MMP15,PGR,RGS2,TGFB2,XBP1
mir-322		microRNA					3.01E-02	1.19E-01	CCNA2,CDC25A
FOXL2		transcription regulator		0.543	0.927		3.10E-02	1.22E-01	ATF3,OSR2,RGS2,TAS2R13
EZH2	1.306	transcription regulator		0.365	0.765		3.15E-02	1.24E-01	CCNE2,HSD11B2,LTB,MPZL2,NGFR,PGR,PIK3IP1,PKMYT1,TGFB2
CSF2		cytokine		-1.606	-0.896	bias	3.23E-02	1.27E-01	BIRC5,CD1C,CD24,LTB,TLR4,XBP1
Notch		group					3.24E-02	1.27E-01	BIRC5,CCL19,CDCA7
miR-181a-5p (and other miRNAs w/seed ACAUUCA)		mature microRNA					3.46E-02	1.33E-01	EZH2,PGR
KDM5A		transcription regulator					3.46E-02	1.33E-01	E2F1,MCM2
EPCAM		other					3.46E-02	1.33E-01	ATF3,CCNE2
Hdac		group		1.265	0.810		3.46E-02	1.33E-01	ATF3,BIRC5,ERBB2,TNFSF4
SBDS		other					3.48E-02	1.33E-01	HOXA13,HSPA6,RGS4,TRIB3,XCL1
JUN		transcription regulator		-0.578	0.000		3.67E-02	1.34E-01	ATF3,CD44,CDK1,E2F7,GALNT1,PGR,PTX3,TP73
let-7		microRNA		-0.403	-1.115	bias	3.74E-02	1.34E-01	AURKB,CDC25A,E2F2,MCM2,TLR4,XRCC3
MYCN		transcription regulator					3.77E-02	1.34E-01	E2F1,NGFR,XRCC3
RBPJ		transcription regulator					3.77E-02	1.34E-01	CD44,HMMR,SDC1
BRAF		kinase					3.77E-02	1.34E-01	CDK1,NGFR,XBP1
Pka		complex					3.94E-02	1.34E-01	BIRC5,CD44
mir-26		microRNA					3.94E-02	1.34E-01	CDKN3,EZH2
SMARCD3		transcription regulator					3.94E-02	1.34E-01	CD44,COL2A1
PTHLH		other					3.94E-02	1.34E-01	CDC25B,CDK1
TBXT		transcription regulator					3.94E-02	1.34E-01	CD44,COL2A1
Igm		complex					4.05E-02	1.34E-01	BIRC5,CCNA2,CD44
ADGRE2		other					4.05E-02	1.34E-01	NUF2,TGFB2,TLR4
NFATC2		transcription regulator					4.05E-02	1.34E-01	EZH2,FOXM1,NGFR
IL21		cytokine		-0.558	-0.152		4.06E-02	1.34E-01	MKI67,SOCS1,TLR4,XBP1
SMARCB1		transcription regulator		-1.165	-0.927		4.06E-02	1.34E-01	AURKA,CCNA2,CD44,E2F1
SFTPA2		other					4.20E-02	1.34E-01	XBP1
thyroid hormone receptor		group					4.20E-02	1.34E-01	PTTG1
MBNL3		other					4.20E-02	1.34E-01	CD44
RNF187		enzyme					4.20E-02	1.34E-01	CDK1
MCPH1		other					4.20E-02	1.34E-01	CHEK1
A2M-AS1		other					4.20E-02	1.34E-01	CD2
FAM168A		other					4.20E-02	1.34E-01	CCNB1
SFR1		transcription regulator					4.20E-02	1.34E-01	PGR
AVL9		other					4.20E-02	1.34E-01	CCNB1
SENP8		peptidase					4.20E-02	1.34E-01	TP73
MLLT1		transcription regulator					4.20E-02	1.34E-01	HOXA13
ZFP91		transcription regulator					4.20E-02	1.34E-01	CCL19
HTR2B		G-protein coupled receptor					4.20E-02	1.34E-01	COL23A1
SELENOH		other					4.20E-02	1.34E-01	H2AX
DSC2		other					4.20E-02	1.34E-01	CD44
DUOXA1		other					4.20E-02	1.34E-01	EZH2
HOTTIP		other					4.20E-02	1.34E-01	HOXA13
PECAM1		other					4.20E-02	1.34E-01	CD44
PPM1D		phosphatase					4.20E-02	1.34E-01	PGR
WNT2		cytokine					4.20E-02	1.34E-01	BIRC5
DAPK3		kinase					4.20E-02	1.34E-01	BIRC5
LY96		transmembrane receptor					4.20E-02	1.34E-01	TLR4
miR-16-1-3p (miRNAs w/seed CAGUAUU)		mature microRNA					4.20E-02	1.34E-01	CHEK1
miR-424-3p (miRNAs w/seed AAAACGU)		mature microRNA					4.20E-02	1.34E-01	CHEK1
miR-292-3p (and other miRNAs w/seed AGUGCCG)		mature microRNA					4.20E-02	1.34E-01	BIRC5
ALMS1-IT1		other					4.20E-02	1.34E-01	CCNB1
FOLR1		transporter					4.20E-02	1.34E-01	TYMS
MUC16		other					4.20E-02	1.34E-01	CCNB1
DCC		transmembrane receptor					4.20E-02	1.34E-01	TP73
CTDSPL		other					4.20E-02	1.34E-01	E2F1
SVIL		other					4.20E-02	1.34E-01	ANLN
GP1BA		transmembrane receptor					4.20E-02	1.34E-01	AURKB
ELOA		transcription regulator					4.20E-02	1.34E-01	ATF3
MSH3		enzyme					4.20E-02	1.34E-01	H2AX
CDC27		other					4.20E-02	1.34E-01	UBE2C
MED6		transcription regulator					4.20E-02	1.34E-01	AURKA
LAMP5-AS1		other					4.20E-02	1.34E-01	HOXA10
ELK3		transcription regulator					4.20E-02	1.34E-01	ERBB2
EEF1A1		translation regulator					4.20E-02	1.34E-01	CCNA2
GZMB		peptidase					4.20E-02	1.34E-01	ENTPD1
EDA		cytokine					4.20E-02	1.34E-01	MKI67
NRIR		other					4.20E-02	1.34E-01	CCNB1
SET-NUP214		fusion gene/product					4.20E-02	1.34E-01	HOXA10
Pkc(s)		group		-1.408	-1.199		4.27E-02	1.35E-01	ATF3,RGS2,TP73,XBP1
TERT		enzyme		0.856	1.127		4.27E-02	1.35E-01	ATF3,BIRC5,CHEK1,XBP1
NFKB1		transcription regulator					4.30E-02	1.36E-01	CCL19,CD44,E2F7,FOSB,LTB,PTX3
IKK (complex)		complex					4.44E-02	1.38E-01	FANCA,FANCG
TET2		enzyme					4.44E-02	1.38E-01	FOXC1,H2AX
AURKA	1.402	kinase					4.44E-02	1.38E-01	FOXM1,TP73
MDM4		transcription regulator					4.44E-02	1.38E-01	E2F1,TP73
CDK5		kinase					4.44E-02	1.38E-01	EME1,XBP1
KLRC4-KLRK1/KLRK1		transmembrane receptor					4.44E-02	1.38E-01	CD44,TNFSF4
NANOG		transcription regulator					4.45E-02	1.38E-01	BIRC5,CDC25A,FOSB,IER5L,LHX2
MAX		transcription regulator					4.64E-02	1.43E-01	CDC25A,E2F1,UBE2C
DNMT1		enzyme					4.64E-02	1.43E-01	BIRC5,CDK1,FOXF2
TLR9		transmembrane receptor		-0.604	0.000	bias	4.71E-02	1.45E-01	ATF3,CCNA2,IFI44L,XBP1
MMP9		peptidase					4.95E-02	1.51E-01	CD44,H2AX,SDC1
KL		enzyme					4.96E-02	1.51E-01	ATF3,XBP1
SIN3B		transcription regulator					4.96E-02	1.51E-01	RRM2,TYMS
PAK1		kinase					4.96E-02	1.51E-01	CCNB1,TFPI
Akt		group		0.682	0.900		5.00E-02	1.52E-01	BIRC5,CD44,EZH2,PGR,RASD1
PTEN		phosphatase		-1.721	-1.922		5.65E-02	1.65E-01	BIRC5,CCNB1,CCNB2,CDC25A
TP73	3.084	transcription regulator		1.286	1.915		7.65E-02	1.90E-01	BIRC5,CDK1,E2F1,FEN1,JAG2,NRGN,TP73
IL6		cytokine		1.655	1.945		3.37E-01	4.23E-01	BIRC5,E2F1,E2F2,TGM2

## Sheet: Filtered zscore Inhib Activ
Column1	Column2	Column3	Column4	Column5	Column6	Column7	Column8	Column9	Column10	Column11
Â© 2000-2022 QIAGEN. All rights reserved.
Upstream Regulator	Expr Log Ratio	Molecule Type	Predicted Activation State	Bias-corrected z-score	Activation z-score	Flags	p-value of overlap	B-H corrected p-value	Target Molecules in Dataset	Mechanistic Network
CKAP2L	1.317	other	Activated	3.248	4.796	bias	6.52E-25	7.17E-22	AURKB,BIRC5,CCNB1,CCNB2,CDC20,CDCA8,CDK1,CENPA,ERCC6L,ESPL1
RABL6		other	Activated	4.133	4.899		1.04E-23	5.73E-21	AURKB,BUB1B,CCNA2,CCNB1,CCNE2,CDC25A,CHEK1,EZH2,FEN1,H2AX	59 (7)
ERBB2	2.168	kinase	Activated	4.030	4.803		2.15E-23	7.88E-21	BCAM,BIRC5,BUB1B,CCNA2,CCNB1,CCNB2,CCNE2,CDC20,CDC25A,CDC25B	89 (11)
MITF		transcription regulator	Activated	3.549	4.909	bias	6.60E-22	1.45E-19	AURKB,CCNB1,CCNF,CD44,CDC25B,CDCA3,CDCA8,CDT1,CHTF18,COL2A1
FOXM1	1.629	transcription regulator	Activated	3.094	4.452	bias	2.56E-20	4.69E-18	AURKA,AURKB,BIRC5,BUB1B,CCNA2,CCNB1,CCNB2,CCNE2,CDC20,CDC25A	63 (9)
H2AZ1		other	Activated	2.636	3.606	bias	1.59E-19	2.18E-17	AURKB,BIRC5,CDCA5,CDCA8,CKAP2L,DLGAP5,E2F2,E2F8,FOXM1,MCM2
NUPR1		transcription regulator	Inhibited	-4.806	-5.485		2.34E-19	2.87E-17	ATF3,AURKA,BUB1B,CCNA2,CCNB2,CCNF,CDCA2,CDCA3,CDCA8,CENPI
AREG		growth factor	Activated	3.337	3.448		2.89E-17	3.19E-15	AURKB,BIRC5,CCNA2,CCNB1,CCNB2,CCNF,CDC20,CDCA8,CENPA,FOXM1	28 (3)
E2F3		transcription regulator	Activated	3.369	3.827		1.72E-13	1.72E-11	CCNA2,CCNB1,CDC25A,CDCA3,CDK1,E2F1,E2F2,H2BC11,H2BC15,HMGB2
TRPS1		transcription regulator	Inhibited	-1.808	-2.714	bias	3.36E-12	2.60E-10	AURKB,CCNA2,CCNB2,CDC20,CDK1,FOXM1,KIF11,PTTG1,TGFB2,TOP2A
E2F1	1.223	transcription regulator	Activated	1.464	2.013		3.41E-12	2.60E-10	AURKB,BIRC5,CCNA2,CCNB1,CDC20,CDC25A,CDCA4,CDK1,E2F1,EYA2	66 (10)
E2f		group	Activated	1.355	2.000	bias	3.54E-12	2.60E-10	CDK1,E2F2,H2AC11,H2AC4,H2BC11,H3C2,MCM10,MCM2,MYBL2,PRR11
AR		ligand-dependent nuclear receptor	Inhibited	-3.356	-2.854		4.71E-12	3.24E-10	BIRC5,BUB1B,CCNA2,CDC25B,CDCA5,CDT1,CHPT1,CHTF18,ERBB2,ESPL1	96 (11)
KDM1A		enzyme	Activated	3.399	3.376		9.49E-12	6.15E-10	ASF1B,ATP8B3,BCL7A,CCNA2,CENPU,CHAF1B,CHN1,CSGALNACT1,E2F8,FOXM1
MYBL2	2.285	transcription regulator	Activated	1.766	2.607	bias	1.04E-10	6.05E-09	AURKA,BIRC5,CCNA2,CCNB1,CDK1,FOXM1,PLK1,UBE2C
YAP1		transcription regulator	Activated	1.991	2.579		3.49E-10	1.92E-08	ANLN,AURKB,BIRC5,CCNA2,CCNB1,CDC20,E2F1,FOXM1,H2AX,KIF23	51 (6)
LIN9		other	Activated	2.125	2.804		4.31E-10	2.26E-08	AURKA,BIRC5,CCNA2,CCNB1,CDK1,DLGAP5,PLK1,UBE2C
TP53		transcription regulator	Inhibited	-4.863	-4.580		1.23E-09	6.14E-08	ATF3,AURKA,AURKB,BIRC5,BUB1B,CCNA2,CCNB1,CCNB2,CCNE2,CD44	61 (9)
PCLAF		other	Activated	1.934	2.646	bias	1.34E-09	6.43E-08	AURKA,CCNB1,FOXM1,KIF4A,PLK1,TOP2A,UBE2C	50 (5)
RARA		ligand-dependent nuclear receptor	Activated	3.553	3.638		1.47E-09	6.73E-08	ANO10,BIRC5,CCN6,CCNA2,CD24,CD44,CDK1,CDKN3,CENPA,CENPU
MFAP5		other	Inhibited	-2.111	-2.111		6.20E-09	2.73E-07	ESPL1,F2R,FAM111B,FBXO43,FBXO5,GIPC3,KIF11,KIF4A,PLA2G4C,TFPI
HNRNPAB		enzyme	Activated	1.659	2.449	bias	1.73E-08	6.81E-07	AURKB,CDC20,CDT1,CHEK1,PKMYT1,UHRF1
KDM5B		transcription regulator	Inhibited	-2.981	-3.714		3.80E-08	1.43E-06	AURKA,BUB1B,CCNB1,CDCA3,CDK1,DLGAP5,E2F1,FBXO5,HMMR,MCM2
ESR1		ligand-dependent nuclear receptor	Activated	3.320	3.377		3.90E-08	1.43E-06	ANO10,BIRC5,CCNA2,CDK1,CDKN3,CENPA,CENPU,ERBB2,FOXC1,FOXM1	94 (9)
NELFCD		other	Activated	1.755	2.236		8.57E-08	3.04E-06	CCNB2,CCNE2,DLGAP5,MYBL2,TOP2A
CDKN1A		kinase	Inhibited	-2.716	-3.162		1.54E-07	5.15E-06	BIRC5,CCNA2,CCNB1,CDC25A,CDC25B,CDK1,CHEK1,FOXM1,MCM4,PLK1	56 (9)
NELFE		other	Activated	1.755	2.236		2.24E-07	6.86E-06	CCNB2,CCNE2,DLGAP5,MYBL2,TOP2A	10 (2)
NELFA		other	Activated	1.755	2.236		4.96E-07	1.40E-05	CCNB2,CCNE2,DLGAP5,MYBL2,TOP2A
TFAP2A		transcription regulator	Activated	1.948	2.049		6.94E-06	1.56E-04	BIRC5,E2F1,E2F2,E2F8,ERBB2,EZH2,F2R,RRM2,TYMS
HSPB1		other	Activated	1.977	2.216		1.06E-05	2.34E-04	CCNA2,CCNB1,CCNB2,CDCA3,CDK1
CREB1		transcription regulator	Activated	1.285	2.138	bias	1.32E-05	2.84E-04	AURKA,BIRC5,CCNB1,CDCA8,FOSB,MKI67,MYBL2,RAD54L,RGS2
TRAF2		enzyme	Activated	1.515	2.236	bias	1.52E-05	3.22E-04	AURKA,AURKB,CCNB1,CDK1,PLK1
BRD4		kinase	Activated	2.248	3.238	bias	4.24E-05	8.20E-04	AURKB,BDH1,CCNA2,CDC25A,CDCA5,GINS1,KIF23,POLE2,RRM2,SLC19A1
HCAR2		G-protein coupled receptor	Inhibited	-1.355	-2.000	bias	8.68E-05	1.56E-03	CCNE2,IQGAP3,KIF20A,PLK1
ELAVL1		other	Activated	2.036	2.646		8.77E-05	1.56E-03	ATF3,CENPA,KIF11,MYBL2,NCAPG,NUF2,PBK,PCOLCE,TOP2A
TAL1		transcription regulator	Activated	2.762	2.673		9.07E-05	1.56E-03	CCNB1,CDKN3,CENPU,GINS1,HMGB3,KIF15,KIF20A,MCM2,MCM4,MCTP1
ATF6		transcription regulator	Activated	1.570	2.236	bias	2.77E-04	4.24E-03	AURKA,CDKN3,HMMR,TROAP,UBE2C
FOXO1		transcription regulator	Activated	2.028	2.804	bias	5.30E-04	6.79E-03	ANLN,BIRC5,CCNB1,CCNB2,CDK1,COL2A1,DLGAP5,KIF11,NCAPG	57 (6)
KRAS		enzyme	Activated	2.542	2.811		5.66E-04	7.17E-03	AURKA,CDK1,CHEK1,E2F1,MELK,PKMYT1,PLK1,TTK	59 (7)
KDM3B		enzyme	Inhibited	-1.806	-2.449	bias	8.34E-04	1.02E-02	APOD,CDC20,DLGAP5,GTSE1,KIF18B,KNL1,NCAPG
SPI1		transcription regulator	Inhibited	-3.195	-2.804		1.49E-03	1.63E-02	CCNA2,CCNB1,CCNB2,CCNE2,E2F1,E2F2,FCER1A,IFI44L
MYB		transcription regulator	Activated	1.612	2.196	bias	1.69E-03	1.75E-02	AURKA,BIRC5,CCNB1,EZH2,FOXM1	21 (3)
SIX2		transcription regulator	Inhibited	-2.644	-2.449		1.84E-03	1.87E-02	CCNB1,CCNB2,CDC25A,FEN1,MCM2,MCM4
E2F6		transcription regulator	Inhibited	-1.355	-2.000	bias	3.41E-03	3.08E-02	CDC25A,E2F1,E2F2,MCM2,RRM2
MAPK1		kinase	Activated	2.506	2.466		5.67E-03	4.38E-02	ADAM12,AURKA,BIRC5,CCNB1,CCNF,DNAH7,E2F1,MKI67,MYBL2,RAD54L	17 (2)
MDM2		transcription regulator	Activated	2.077	2.200		6.15E-03	4.67E-02	CCNA2,CCNE2,E2F1,EZH2,TP73	62 (9)
LAS1L		other	Activated	2.626	2.236		9.48E-03	6.55E-02	CCNE2,CDC25A,E2F2,MCM10,PKMYT1
miR-34a-5p (and other miRNAs w/seed GGCAGUG)		mature microRNA	Inhibited	-1.771	-2.615	bias	9.98E-03	6.83E-02	ATF3,BIRC5,CDC25A,CDK1,E2F1,E2F2,MCM10	20 (3)
ESR2		ligand-dependent nuclear receptor	Inhibited	-2.821	-2.722		1.73E-02	9.16E-02	BIRC5,CCNA2,FBLN1,FOXM1,JAG2,NRP2,PGR,TGFB2

## Sheet: Filtered ExprLog
Column1	Column2	Column3	Column4	Column5	Column6	Column7	Column8	Column9	Column10	Column11
Â© 2000-2022 QIAGEN. All rights reserved.
Upstream Regulator	Expr Log Ratio	Molecule Type	Predicted Activation State	Bias-corrected z-score	Activation z-score	Flags	p-value of overlap	B-H corrected p-value	Target Molecules in Dataset	Mechanistic Network
CKAP2L	1.317	other	Activated	3.248	4.796	bias	6.52E-25	7.17E-22	AURKB,BIRC5,CCNB1,CCNB2,CDC20,CDCA8,CDK1,CENPA,ERCC6L,ESPL1
ERBB2	2.168	kinase	Activated	4.030	4.803		2.15E-23	7.88E-21	BCAM,BIRC5,BUB1B,CCNA2,CCNB1,CCNB2,CCNE2,CDC20,CDC25A,CDC25B	89 (11)
FOXM1	1.629	transcription regulator	Activated	3.094	4.452	bias	2.56E-20	4.69E-18	AURKA,AURKB,BIRC5,BUB1B,CCNA2,CCNB1,CCNB2,CCNE2,CDC20,CDC25A	63 (9)
E2F1	1.223	transcription regulator	Activated	1.464	2.013		3.41E-12	2.60E-10	AURKB,BIRC5,CCNA2,CCNB1,CDC20,CDC25A,CDCA4,CDK1,E2F1,EYA2	66 (10)
MYBL2	2.285	transcription regulator	Activated	1.766	2.607	bias	1.04E-10	6.05E-09	AURKA,BIRC5,CCNA2,CCNB1,CDK1,FOXM1,PLK1,UBE2C
E2F8	2.684	transcription regulator					4.96E-07	1.40E-05	CCNA2,CCNB1,CDCA2,E2F1,KIF23
ATF3	1.772	transcription regulator		-1.522	-1.063		1.42E-06	3.72E-05	ATF3,AURKA,AURKB,CDC25A,CDK1,PLK1,POLE2,RRM2,TP73,XBP1
CHEK1	1.075	kinase		0.596	0.651		4.72E-06	1.13E-04	CDC25A,CDC25B,E2F1,H2AX,RRM2	61 (8)
E2F7	1.334	transcription regulator					6.68E-06	1.53E-04	CCNA2,CCNB1,E2F1,KIF23
E2F2	1.584	transcription regulator					2.12E-05	4.40E-04	CDC25A,CDCA2,CDK1,E2F1,MYBL2
CDK1	1.467	kinase					1.81E-04	2.81E-03	CDK1,H2AX,XBP1
PTTG1	1.569	transcription regulator					2.98E-04	4.38E-03	CCNA2,CCNB1,CD44,IGF1	56 (7)
MCM4	1.351	enzyme					4.50E-04	5.97E-03	LMNB2,MCM4
ORC1	1.061	other					4.50E-04	5.97E-03	LMNB2,MCM4
BIRC5	1.600	other					1.02E-03	1.20E-02	BIRC5,PTTG1,TP73
PLCD4	-1.163	enzyme					2.62E-03	2.47E-02	CCNB1,ERBB2
NSD2	1.073	enzyme					3.55E-03	3.13E-02	CCNE2,CDC25A,E2F2,IGF1
CD24	4.290	other		0.420	1.000	bias	6.09E-03	4.65E-02	ATF3,DEPDC1B,FOXD1,HMMR,N4BP3,TFPI,TOP2A
TLR4	-1.446	transmembrane receptor		-0.925	-0.294	bias	1.11E-02	7.52E-02	ATF3,CD44,PTX3,TLR4,TSPAN33,XBP1
CCNF	1.340	other					2.12E-02	9.16E-02	E2F8
CDKN3	1.407	phosphatase					2.12E-02	9.16E-02	CDK1
PLK1	1.756	kinase					2.58E-02	1.05E-01	FBXO5,PLK1
EZH2	1.306	transcription regulator		0.365	0.765		3.15E-02	1.24E-01	CCNE2,HSD11B2,LTB,MPZL2,NGFR,PGR,PIK3IP1,PKMYT1,TGFB2
AURKA	1.402	kinase					4.44E-02	1.38E-01	FOXM1,TP73
TP73	3.084	transcription regulator		1.286	1.915		7.65E-02	1.90E-01	BIRC5,CDK1,E2F1,FEN1,JAG2,NRGN,TP73

## Sheet: Filtered miRNAs
Column1	Column2	Column3	Column4	Column5	Column6	Column7	Column8	Column9	Column10	Column11
Â© 2000-2022 QIAGEN. All rights reserved.
Upstream Regulator	Expr Log Ratio	Molecule Type	Predicted Activation State	Bias-corrected z-score	Activation z-score	Flags	p-value of overlap	B-H corrected p-value	Target Molecules in Dataset	Mechanistic Network
miR-331-3p (miRNAs w/seed CCCCUGG)		mature microRNA					4.50E-04	5.97E-03	CDCA5,KIF23
mir-449		microRNA					2.62E-03	2.47E-02	CCNA2,H2AX
miR-192-5p (and other miRNAs w/seed UGACCUA)		mature microRNA					2.62E-03	2.47E-02	BIRC5,IGF1
mir-34		microRNA		-0.814	-1.501	bias	2.97E-03	2.72E-02	BIRC5,CCNE2,CDC25A,E2F1,EFNB1,H2AX
miR-26a-5p (and other miRNAs w/seed UCAAGUA)		mature microRNA					3.58E-03	3.13E-02	CCNE2,EZH2,PGR
miR-873-5p (and other miRNAs w/seed CAGGAAC)		mature microRNA					4.31E-03	3.49E-02	CD44,MKI67
mir-27		microRNA					9.52E-03	6.55E-02	BIRC5,IGF1,PKMYT1
miR-34a-5p (and other miRNAs w/seed GGCAGUG)		mature microRNA	Inhibited	-1.771	-2.615	bias	9.98E-03	6.83E-02	ATF3,BIRC5,CDC25A,CDK1,E2F1,E2F2,MCM10	20 (3)
mir-132		microRNA					1.47E-02	9.07E-02	CCNA2,STAT4
miR-143-3p (and other miRNAs w/seed GAGAUGA)		mature microRNA					1.47E-02	9.07E-02	PLK1,TOP2A
miR-17-5p (and other miRNAs w/seed AAAGUGC)		mature microRNA		-0.456	-1.067	bias	1.51E-02	9.16E-02	BIRC5,E2F1,H2AX,TP73
mir-8		microRNA		1.112	0.696		1.74E-02	9.16E-02	ADAM12,EZH2,PGR,TGFB2
mir-203		microRNA					1.81E-02	9.16E-02	BIRC5,EZH2
miR-302b-5p (and other miRNAs w/seed CUUUAAC)		mature microRNA					2.12E-02	9.16E-02	BIRC5
mir-675		microRNA					2.12E-02	9.16E-02	COL2A1
miR-381-3p (and other miRNAs w/seed AUACAAG)		mature microRNA					2.12E-02	9.16E-02	BIRC5
miR-181a-1-3p (and other miRNAs w/seed CCAUCGA)		mature microRNA					2.12E-02	9.16E-02	BIRC5
miR-379-5p (and other miRNAs w/seed GGUAGAC)		mature microRNA					2.12E-02	9.16E-02	CCNB1
mir-322		microRNA					3.01E-02	1.19E-01	CCNA2,CDC25A
miR-181a-5p (and other miRNAs w/seed ACAUUCA)		mature microRNA					3.46E-02	1.33E-01	EZH2,PGR
mir-26		microRNA					3.94E-02	1.34E-01	CDKN3,EZH2
miR-16-1-3p (miRNAs w/seed CAGUAUU)		mature microRNA					4.20E-02	1.34E-01	CHEK1
miR-424-3p (miRNAs w/seed AAAACGU)		mature microRNA					4.20E-02	1.34E-01	CHEK1
miR-292-3p (and other miRNAs w/seed AGUGCCG)		mature microRNA					4.20E-02	1.34E-01	BIRC5

## Sheet: Filtered Log2 and zscore
Column1	Column2	Column3	Column4	Column5	Column6	Column7	Column8	Column9	Column10	Column11
Â© 2000-2022 QIAGEN. All rights reserved.
Upstream Regulator	Expr Log Ratio	Molecule Type	Predicted Activation State	Bias-corrected z-score	Activation z-score	Flags	p-value of overlap	B-H corrected p-value	Target Molecules in Dataset	Mechanistic Network
CKAP2L	1.317	other	Activated	3.248	4.796	bias	6.52E-25	7.17E-22	23 molecules
ERBB2	2.168	kinase	Activated	4.030	4.803		2.15E-23	7.88E-21	48 molecules	89 (11)
FOXM1	1.629	transcription regulator	Activated	3.094	4.452	bias	2.56E-20	4.69E-18	24 molecules	63 (9)
E2F1	1.223	transcription regulator	Activated	1.464	2.013		3.41E-12	2.60E-10	25 molecules	66 (10)
MYBL2	2.285	transcription regulator	Activated	1.766	2.607	bias	1.04E-10	6.05E-09	AURKA,BIRC5,CCNA2,CCNB1,CDK1,FOXM1,PLK1,UBE2C

## Sheet: CKAP2L target genes
Column1	Column2	Column3	Column4	Column5
Â© 2000-2022 QIAGEN. All rights reserved.
ID	Genes in dataset	Prediction (based on measurement direction)	Expr Log Ratio	Findings
ENSG00000115163	CENPA	Activated	2.001	Upregulates (1)
ENSG00000175063	UBE2C	Activated	1.862	Upregulates (1)
ENSG00000112984	KIF20A	Activated	1.804	Upregulates (1)
ENSG00000178999	AURKB	Activated	1.779	Upregulates (1)
ENSG00000166851	PLK1	Activated	1.756	Upregulates (1)
ENSG00000135476	ESPL1	Activated	1.650	Upregulates (1)
ENSG00000089685	BIRC5	Activated	1.600	Upregulates (1)
ENSG00000186871	ERCC6L	Activated	1.594	Upregulates (1)
ENSG00000161888	SPC24	Activated	1.584	Upregulates (1)
ENSG00000164611	PTTG1	Activated	1.569	Upregulates (1)
ENSG00000113368	LMNB1	Activated	1.556	Upregulates (1)
ENSG00000157456	CCNB2	Activated	1.547	Upregulates (1)
ENSG00000109805	NCAPG	Activated	1.539	Upregulates (1)
ENSG00000117399	CDC20	Activated	1.531	Upregulates (1)
ENSG00000134690	CDCA8	Activated	1.485	Upregulates (1)
ENSG00000170312	CDK1	Activated	1.467	Upregulates (1)
ENSG00000154839	SKA1	Activated	1.412	Upregulates (1)
ENSG00000143228	NUF2	Activated	1.399	Upregulates (1)
ENSG00000121152	NCAPH	Activated	1.328	Upregulates (1)
ENSG00000137807	KIF23	Activated	1.324	Upregulates (1)
ENSG00000134057	CCNB1	Activated	1.270	Upregulates (1)
ENSG00000112029	FBXO5	Activated	1.176	Upregulates (1)
ENSG00000122952	ZWINT	Activated	1.033	Upregulates (1)

## Sheet: ERBB2 target genes
Column1	Column2	Column3	Column4	Column5
Â© 2000-2022 QIAGEN. All rights reserved.
ID	Genes in dataset	Prediction (based on measurement direction)	Expr Log Ratio	Findings
ENSG00000187244	BCAM	Inhibited	1.756	Downregulates (1)
ENSG00000089685	BIRC5	Activated	1.600	Upregulates (3)
ENSG00000156970	BUB1B	Affected	1.396	Regulates (1)
ENSG00000145386	CCNA2	Affected	1.286	Regulates (1)
ENSG00000134057	CCNB1	Affected	1.270	Regulates (1)
ENSG00000157456	CCNB2	Affected	1.547	Regulates (1)
ENSG00000175305	CCNE2	Affected	1.813	Regulates (1)
ENSG00000117399	CDC20	Activated	1.531	Upregulates (2)
ENSG00000164045	CDC25A	Activated	1.109	Upregulates (2)
ENSG00000101224	CDC25B	Activated	1.089	Upregulates (1)
ENSG00000171219	CDC42BPG	Activated	1.375	Upregulates (1)
ENSG00000184661	CDCA2	Activated	1.770	Upregulates (1)
ENSG00000111665	CDCA3	Activated	1.425	Upregulates (1)
ENSG00000170779	CDCA4	Activated	1.671	Upregulates (1)
ENSG00000146670	CDCA5	Activated	1.752	Upregulates (1)
ENSG00000144354	CDCA7	Activated	2.068	Upregulates (1)
ENSG00000134690	CDCA8	Activated	1.485	Upregulates (1)
ENSG00000170312	CDK1	Affected	1.467	Regulates (1)
ENSG00000100526	CDKN3	Affected	1.407	Regulates (1)
ENSG00000167513	CDT1	Affected	1.723	Regulates (1)
ENSG00000115163	CENPA	Affected	2.001	Regulates (1)
ENSG00000123975	CKS2	Affected	1.305	Regulates (1)
ENSG00000101412	E2F1	Activated	1.223	Upregulates (5)
ENSG00000007968	E2F2	Activated	1.584	Upregulates (1)
ENSG00000165891	E2F7	Activated	1.334	Upregulates (1)
ENSG00000129173	E2F8	Activated	2.684	Upregulates (1)
ENSG00000141736	ERBB2	Activated	2.168	Upregulates (14)
ENSG00000135476	ESPL1	Affected	1.650	Regulates (1)
ENSG00000115339	GALNT3	Activated	-1.900	Downregulates (1)
ENSG00000101003	GINS1	Activated	1.443	Upregulates (1)
ENSG00000181938	GINS3	Activated	1.008	Upregulates (1)
ENSG00000119681	LTBP2	Activated	2.453	Upregulates (1)
ENSG00000065328	MCM10	Activated	1.359	Upregulates (1)
ENSG00000073111	MCM2	Activated	1.129	Upregulates (1)
ENSG00000104738	MCM4	Activated	1.351	Upregulates (1)
ENSG00000148773	MKI67	Affected	1.648	Regulates (1)
ENSG00000213347	MXD3	Affected	1.461	Regulates (1)
ENSG00000101057	MYBL2	Affected	2.285	Regulates (1)
ENSG00000109805	NCAPG	Affected	1.539	Regulates (1)
ENSG00000085840	ORC1	Activated	1.061	Upregulates (1)
ENSG00000100479	POLE2	Activated	1.240	Upregulates (2)
ENSG00000171848	RRM2	Activated	1.349	Upregulates (1)
ENSG00000115884	SDC1	Affected	2.146	Regulates (2)
ENSG00000176974	SHMT1	Activated	1.649	Upregulates (1)
ENSG00000131747	TOP2A	Activated	1.539	Upregulates (2)
ENSG00000176890	TYMS	Activated	1.189	Upregulates (1)
ENSG00000100219	XBP1	Inhibited	-1.012	Upregulates (1)
ENSG00000122952	ZWINT	Affected	1.033	Regulates (1)

## Sheet: FOXM1 target genes
Column1	Column2	Column3	Column4	Column5
Â© 2000-2022 QIAGEN. All rights reserved.
ID	Genes in dataset	Prediction (based on measurement direction)	Expr Log Ratio	Findings
ENSG00000068489	PRR11	Affected	2.110	Regulates (1)
ENSG00000115163	CENPA	Activated	2.001	Upregulates (8)
ENSG00000175305	CCNE2	Activated	1.813	Upregulates (2)
ENSG00000112984	KIF20A	Activated	1.804	Upregulates (2)
ENSG00000178999	AURKB	Activated	1.779	Upregulates (10)
ENSG00000184661	CDCA2	Activated	1.770	Upregulates (1)
ENSG00000166851	PLK1	Activated	1.756	Upregulates (4)
ENSG00000089685	BIRC5	Activated	1.600	Upregulates (10)
ENSG00000164611	PTTG1	Affected	1.569	Regulates (2)
ENSG00000157456	CCNB2	Activated	1.547	Upregulates (3)
ENSG00000117399	CDC20	Activated	1.531	Upregulates (2)
ENSG00000134690	CDCA8	Activated	1.485	Upregulates (3)
ENSG00000170312	CDK1	Activated	1.467	Upregulates (2)
ENSG00000075218	GTSE1	Activated	1.465	Upregulates (1)
ENSG00000100526	CDKN3	Activated	1.407	Upregulates (1)
ENSG00000087586	AURKA	Activated	1.402	Upregulates (4)
ENSG00000143228	NUF2	Affected	1.399	Regulates (2)
ENSG00000156970	BUB1B	Activated	1.396	Upregulates (9)
ENSG00000106462	EZH2	Activated	1.306	Upregulates (1)
ENSG00000123975	CKS2	Activated	1.305	Upregulates (1)
ENSG00000145386	CCNA2	Activated	1.286	Upregulates (3)
ENSG00000134057	CCNB1	Activated	1.270	Upregulates (11)
ENSG00000164045	CDC25A	Activated	1.109	Upregulates (1)
ENSG00000101224	CDC25B	Activated	1.089	Upregulates (8)

## Sheet: E2F1 target genes
Column1	Column2	Column3	Column4	Column5
Â© 2000-2022 QIAGEN. All rights reserved.
ID	Genes in dataset	Prediction (based on measurement direction)	Expr Log Ratio	Findings
ENSG00000078900	TP73	Activated	3.084	Upregulates (15)
ENSG00000064655	EYA2	Affected	2.569	Regulates (1)
ENSG00000101057	MYBL2	Affected	2.285	Regulates (4)
ENSG00000176387	HSD11B2	Inhibited	2.186	Downregulates (1)
ENSG00000088808	PPP1R13B	Affected	1.792	Regulates (1)
ENSG00000178999	AURKB	Affected	1.779	Regulates (2)
ENSG00000170779	CDCA4	Affected	1.671	Regulates (2)
ENSG00000089685	BIRC5	Affected	1.600	Regulates (2)
ENSG00000164611	PTTG1	Activated	1.569	Upregulates (13)
ENSG00000131747	TOP2A	Affected	1.539	Regulates (1)
ENSG00000117399	CDC20	Affected	1.531	Regulates (2)
ENSG00000124635	H2BC11	Affected	1.473	Regulates (1)
ENSG00000170312	CDK1	Affected	1.467	Regulates (4)
ENSG00000101003	GINS1	Affected	1.443	Regulates (1)
ENSG00000065328	MCM10	Affected	1.359	Regulates (2)
ENSG00000171848	RRM2	Activated	1.349	Upregulates (4)
ENSG00000137807	KIF23	Affected	1.324	Regulates (1)
ENSG00000106462	EZH2	Activated	1.306	Upregulates (3)
ENSG00000145386	CCNA2	Affected	1.286	Regulates (3)
ENSG00000134057	CCNB1	Affected	1.270	Regulates (1)
ENSG00000085999	RAD54L	Affected	1.262	Regulates (1)
ENSG00000101412	E2F1	Activated	1.223	Upregulates (12)
ENSG00000176890	TYMS	Activated	1.189	Upregulates (2)
ENSG00000164045	CDC25A	Affected	1.109	Regulates (10)
ENSG00000168496	FEN1	Affected	1.071	Regulates (1)

## Sheet: MYBL2 target genes
Column1	Column2	Column3	Column4	Column5
Â© 2000-2022 QIAGEN. All rights reserved.
ID	Genes in dataset	Prediction (based on measurement direction)	Expr Log Ratio	Findings
ENSG00000175063	UBE2C	Activated	1.862	Upregulates (4)
ENSG00000166851	PLK1	Affected	1.756	Regulates (2)
ENSG00000111206	FOXM1	Activated	1.629	Upregulates (1)
ENSG00000089685	BIRC5	Activated	1.600	Upregulates (4)
ENSG00000170312	CDK1	Activated	1.467	Upregulates (4)
ENSG00000087586	AURKA	Activated	1.402	Upregulates (1)
ENSG00000145386	CCNA2	Activated	1.286	Upregulates (3)
ENSG00000134057	CCNB1	Activated	1.270	Upregulates (9)

[truncated: 1 more sheets: miR34a target genes]
