# Supplementary material for: Chromosomal instability and a deregulated cell cycle are intrinsic features of high‐risk gastrointestinal stromal tumours with a metastatic potential
Source: Mol Oncol. 2023 Sep 3;17(11):2432–50. doi: 10.1002/1878-0261.13514 (PMC10620130; doi:10.1002/1878-0261.13514)
Supplement: Supplementary file 9 — Data S9. IPA Functional categories for the differentially expressed genes. [file MOL2-17-2432-s003.xlsx]

## Sheet: Diseases and Functions
Supplementary File S9 IPA Functional categories for the differentially expressed genes
Listed all significant deregulated Diseases and Functions from IPA analysis.
Only Functions in bold are included in Table 4, including only the main function with the highest significance for each category.
Categories	Functions	Diseases or Functions Annotation	p-value	B-H p-value	Predicted Activation State	Activation z-score	Molecules	# Molecules
										Categories	Total genes
Cell Cycle	mitosis	Mitosis	4.15E-25	2.90E-21	Increased	2.417	ANLN,AURKA,AURKB,BIRC5,BUB1B,CCNB1,CCNB2,CDC20,CDC25A,CDC25B,CDCA5,CDCA8,CDK1,CDT1,CENPA,CENPI,CEP72,CHEK1,DLGAP5,ERBB2,FBXO5,FOXC1,FOXM1,GAS1,HASPIN,IGF1,ITGB1BP2,KIF11,KIF15,KIF18B,KIF22,KIF4A,KIFC1,KNL1,MKI67,NPM2,NUF2,PKMYT1,PLK1,PTTG1,PTX3,RAD54L,RMI2,SKA1,SKA3,STARD9,TACC3,TOP2A,TP73,TPX2,TTK,UBE2C,XRCC2,ZWINT	54		Cell Cycle	82
Cell Cycle	M phase	M phase of tumor cell lines	1.32E-09	2.31E-07	Increased	2.056	ANLN,AURKA,AURKB,BIRC5,CDC25B,CDT1,FBXO5,FOXM1,KIF20A,KIF23,KIF4A,KIFC1,MYBL2,NUF2,PLK1,PTTG1,TOP2A	17		Assembly	20
Cell Cycle	S phase	S phase	7.35E-09	9.78E-07	Increased	2.063	CCNA2,CDC25A,CDK1,CHEK1,CKS2,E2F1,E2F7,E2F8,ERBB2,FBXO5,FEN1,FOXM1,IGF1,LMNB1,MCM10,MXD3,MYBL2,PGR,PLK1,SSTR1,TYMS	21		Replication	37
Cell Cycle	interphase	Interphase	2.92E-08	2.84E-06	Increased	2.220	ATF5,AURKA,BIRC5,CCNA2,CCNB1,CCNE2,CD44,CDC25A,CDC25B,CDCA2,CDK1,CDKN3,CHEK1,CKS2,CLSPN,E2F1,E2F7,E2F8,EME1,ERBB2,EZH2,FBXO5,FEN1,FOXM1,HASPIN,HOXA10,IGF1,KIF11,LMNB1,MCM10,MELK,MXD3,MYBL2,PGR,PKMYT1,PLK1,PPP1R26,SSTR1,TONSL,TOP2A,TP73,TYMS,WNK2	43		Proliferation	101
Cell Cycle	S phase	Entry into S phase	1.23E-06	6.67E-05	Increased	2.327	CDC25A,E2F1,E2F8,ERBB2,FBXO5,FOXM1,IGF1,MCM10,MYBL2,PGR,SSTR1	11		Death&Survival	76
										Movement	52
Cellular Assembly and Organization,DNA Replication, Recombination, and Repair	alignment	Alignment of chromosomes	2.18E-12	8.01E-10	Increased	2.345	AURKA,BIRC5,CCNA2,DLGAP5,FOXM1,GTSE1,KIF20A,KIF22,KIFC1,NCAPG,TTK	11		Total genes	368
Cellular Assembly and Organization,DNA Replication, Recombination, and Repair	formation	Formation of gamma H2AX nuclear focus	1.72E-05	5.84E-04	Decreased		CCNA2,CCNB1,CDK1,CHEK1,CLSPN,FOXM1,RAD54L,TACC3,TIMELESS	9
Cellular Assembly and Organization,DNA Replication, Recombination, and Repair	formation	Formation of nuclear foci	3.02E-05	9.36E-04	Decreased	-2.035	CCNA2,CCNB1,CDK1,CHEK1,CLSPN,FOXM1,LMNB1,RAD54L,TACC3,TIMELESS,TONSL	11		Unique genes	168
DNA Replication, Recombination, and Repair	replication	DNA replication	3.38E-07	2.34E-05	Increased	2.470	CCNA2,CDC25A,CDK1,CDT1,CHEK1,CLSPN,E2F1,ESCO2,FAM111B,FBXO5,FEN1,FOXM1,MCM2,ORC1,PLK1,POLE2,RECQL4,TIMELESS	18
DNA Replication, Recombination, and Repair	repair	Repair of DNA	2.06E-06	9.88E-05	Increased	2.142	ATF3,CDCA5,CDK1,CHEK1,E2F1,EME1,ERBB2,EZH2,FANCA,FANCG,FANCI,FEN1,FOXM1,H2AX,NEIL3,NSD2,POLE2,RAD54L,TACC3,TIMELESS,TOP2A,TP73,XRCC2,XRCC3	24
DNA Replication, Recombination, and Repair	metabolism	Metabolism of DNA	1.56E-05	5.38E-04	Increased	2.110	BIRC5,CCNA2,CDC25A,CDK1,CDT1,CHEK1,CLSPN,E2F1,ESCO2,FAM111B,FBXO5,FEN1,FOXM1,IGF1,MCM2,ORC1,PLK1,POLE2,RECQL4,TIMELESS	20
Cellular Development,Cellular Growth and Proliferation	cell proliferation	Cell proliferation of tumor cell lines	7.71E-07	4.65E-05	Increased	3.969	ADAM12,ARHGEF6,ATF3,ATF5,AURKA,AURKB,BIRC5,CACNA1G,CBX7,CCNA2,CCNB1,CCNB2,CCNE2,CD24,CD44,CDC25B,CDCA2,CDCA4,CDCA5,CDCA8,CDK1,CDKN3,CDT1,CENPA,CHEK1,CKAP2L,CKS2,CLSPN,DLGAP5,E2F1,E2F2,E2F8,ENTPD1,EPHB4,ERBB2,EZH2,F2R,FANCA,FEN1,FOSB,FOXC1,FOXF2,FOXM1,GINS1,H2AX,HASPIN,HMMR,HOXA13,HSD11B2,IGF1,JAG2,KIF18B,KIF20A,KIF4A,LRP1B,MCM2,MELK,MKI67,MYBL2,NCAPG,NGFR,NPM2,NSD2,NTF3,NTN1,ORC1,PAQR4,PBK,PGR,PI…	101
Cellular Development,Cellular Growth and Proliferation	cell proliferation	Cell proliferation of carcinoma cell lines	2.41E-10	5.62E-08	Increased	3.120	ADAM12,ATF5,AURKA,BIRC5,CCNA2,CCNE2,CD24,CD44,CDC25B,CDCA2,CDCA4,CDCA5,CDK1,CHEK1,CKAP2L,CLSPN,DLGAP5,E2F1,E2F8,ERBB2,EZH2,FANCA,FEN1,FOXM1,GINS1,HMMR,HOXA13,IGF1,KIF18B,MELK,NTN1,ORC1,PBK,PIK3IP1,PKMYT1,PLK1,PLS1,PPP1R13B,RASD1,SKA1,SKA3,TGM2,TNK1,TP73,TRIB3,UBE2C,UHRF1,XRCC2,XRCC3	49
Cellular Development,Cellular Growth and Proliferation	cell proliferation	Cell proliferation of colorectal cancer cell lines	1.12E-04	2.72E-03	Increased	2.789	AURKA,BIRC5,CD24,CD44,CDC25B,CDK1,CDT1,CLSPN,E2F1,E2F2,EPHB4,FEN1,IGF1,MYBL2,NSD2,PLK1,PTTG1,RRM2,TGM2,TLR4,TP73,TYMS,UBE2C,XRCC2,XRCC3	25
Cellular Development,Cellular Growth and Proliferation	cell proliferation	Cell proliferation of hepatoma cell lines	1.30E-06	7.00E-05	Increased	2.014	ATF5,AURKA,BIRC5,CCNE2,CD24,CD44,CDC25B,CDCA2,DLGAP5,E2F8,EZH2,FOSB,IGF1,NCAPG,NTN1,PPP1R13B,PTPN13,PTTG1,RRM2,TGFB2,TPX2,TRIB3,XBP1	23
Cellular Development,Cellular Growth and Proliferation	cell proliferation	Cell proliferation of squamous cell carcinoma cell lines	4.26E-06	1.72E-04	Increased	2.471	AURKA,CCNA2,CD44,CDCA2,E2F1,EZH2,FANCA,FOXM1,HMMR,KIF18B,ORC1,PBK,PKMYT1,SKA3,TP73	15
Cellular Development,Cellular Growth and Proliferation	cell proliferation	Cell proliferation of adenocarcinoma cell lines	7.84E-05	2.00E-03	Increased	2.433	BIRC5,CDK1,CLSPN,E2F1,EZH2,FEN1,PIK3IP1,PLK1,TRIB3,UBE2C,XRCC2,XRCC3	12
Cellular Development,Cellular Growth and Proliferation	cell proliferation	Cell proliferation of breast cancer cell lines	1.10E-04	2.68E-03	Increased	2.204	ADAM12,AURKA,BIRC5,CCNE2,CD44,CDC25B,CDK1,CKS2,DLGAP5,E2F1,ERBB2,F2R,FEN1,FOXC1,FOXF2,FOXM1,H2AX,HSD11B2,IGF1,MELK,PAQR4,PBK,PGR,PLCD4,PLK1,RRM2,SEMA7A,SLC19A1,TFPI,TGM2,TP73,TYMS,XBP1	33
Cellular Development,Cellular Growth and Proliferation	proliferation	Proliferation of skin cancer cell lines	4.63E-04	8.26E-03	Increased	2.449	AURKA,E2F1,KIF18B,ORC1,PBK,PKMYT1	6
Cell Death and Survival	cell viability	Cell viability of tumor cell lines	4.16E-07	2.80E-05	Increased	4.475	ANLN,ATF3,AURKA,AURKB,BIRC5,BUB1B,CCNA2,CCNB1,CD24,CD44,CDCA8,CENPA,CHEK1,E2F1,EPHB4,ERBB2,EZH2,FAM111B,FANCA,FANCG,FBXO5,FOXM1,HSPA6,IGF1,JAG2,KIF11,KIF15,KIFC1,KNL1,LMNB1,MCM2,MELK,NAPRT,NGFR,NSD2,NTF3,NUF2,PBK,PLK1,PTPN13,PTTG1,RAD54L,RECQL4,RRM2,SDC1,SKA1,SKA3,SLC19A1,SOCS1,TEC,TGM2,TNK1,TONSL,TOP2A,TP73,TPX2,TSSK6,TTK,TYMS,UHRF1,XBP1,XRCC3	62
Cell Death and Survival	cell viability	Cell viability	5.65E-07	3.59E-05	Increased	3.730	ANLN,APOD,ATF3,AURKA,AURKB,BIRC5,BUB1B,CCN6,CCNA2,CCNB1,CD24,CD44,CD48,CDCA8,CDK1,CENPA,CHEK1,E2F1,EPHB4,ERBB2,EZH2,FAM111B,FANCA,FANCG,FBXO5,FOXM1,FZD2,HSPA6,IGF1,JAG2,KIF11,KIF15,KIFC1,KNL1,LMNB1,MCM2,MELK,MYBL2,NAPRT,NGFR,NSD2,NTF3,NUF2,PBK,PGR,PLK1,PTPN13,PTTG1,RAD54L,RECQL4,RRM2,SDC1,SKA1,SKA3,SLC19A1,SOCS1,TACC3,TEC,TGM2,TLR4,TNK1,TONSL,TOP2A,TP73,TPX2,TSSK6,TTK,TYMS,UHRF1,XBP1,XRCC3	71
Cell Death and Survival	cell viability	Cell viability of carcinoma cell lines	1.12E-03	1.61E-02	Increased	3.021	BIRC5,CDCA8,CHEK1,E2F1,EPHB4,ERBB2,EZH2,FBXO5,KIF11,KNL1,NAPRT,PLK1,RAD54L,TEC,TTK,UHRF1	16
Cell Death and Survival	cell death	Cell death of carcinoma cell lines	9.55E-06	3.54E-04	Decreased	-2.596	AURKA,BIRC5,CCNB1,CD44,CDC20,CDCA2,CHEK1,E2F1,ERBB2,EZH2,F2R,FBXO5,IGF1,KIF18B,LRRK2,MELK,NPNT,ORC1,PIK3IP1,PKMYT1,PLK1,POLE2,RASD1,RRM2,SIX1,TGM2,TLR4,TP73,UBE2C	29
Cell Death and Survival	cell death	Cell death of skin cancer cell lines	3.22E-04	6.47E-03	Decreased	-2.236	AURKA,CHEK1,KIF18B,ORC1,PKMYT1	5
Cellular Movement	invasion	Invasion of cells	6.62E-04	1.06E-02	Increased	2.034	ADAM12,ARHGAP24,ATF3,AURKA,BIRC5,CCL19,CCN6,CCNA2,CD24,CD44,CDC25B,CDK1,CDKN3,COL2A1,DAAM2,EPHB4,ERBB2,EYA2,EZH2,F2R,FBLN1,FOXC1,FOXF2,FOXM1,FZD2,HSD11B2,IGF1,KIFC1,MMP15,MYBL2,NGFR,NRP2,NSD2,NTN1,PBK,PGR,PLK1,PLS1,PTTG1,RGS4,RRM2,SDC1,SEMA3F,SEMA7A,SKA1,SLC12A2,TFPI,TGFB2,TGM2,TP73,TRIB3	51
