# Supplementary material for: Chromosomal instability and a deregulated cell cycle are intrinsic features of high‐risk gastrointestinal stromal tumours with a metastatic potential
Source: Mol Oncol. 2023 Sep 3;17(11):2432–50. doi: 10.1002/1878-0261.13514 (PMC10620130; doi:10.1002/1878-0261.13514)
Supplement: Supplementary file 10 — Data S10. Normalised miRNA expression data of 25 differentially expressed miRNAs and overview of predicted mRNA interactions. [file MOL2-17-2432-s002.xlsx]

## Sheet: DE miRNAs
Supplementary File S10 Normalized miRNA expression data of 25 differentially expressed miRNAs and overview of predicted mRNA interactions.
Name	logFC	lr	pvalue	qvalue	median_norm_met	median_norm_nomet	median_expr_met	median_expr_nomet	GIST1	GIST3	GIST5	GIST6	GIST7	GIST8	GIST10	GIST11	GIST12	GIST24	GIST13	GIST14	GIST15	GIST16	GIST17	GIST18	GIST19	GIST20	GIST21	GIST22	GIST23
hsa-miR-10a-5p	-1.45326	10.5889	0.00113771	0.0157003	1851.5	3174	1544	2134	2981	2643	747	1894	452	2909	919	1809	973	3119	2505	1395	3430	3717	699	3484	4285	1051	3174	1740	7395
hsa-miR-125b-5p	-1.34117	9.36135	0.00221609	0.024418	18101.5	32149	16730	26489	14319	9079	30228	17698	16893	37239	28188	18505	7277	32589	52798	123409	23294	83067	22141	23319	30005	58025	162318	12273	32149
hsa-miR-139-3p	-1.53555	9.13175	0.00251211	0.0247622	25	75	42	76	195	24	17	40	7	36	22	96	8	26	99	16	156	245	89	58	51	57	14	75	97
hsa-miR-142-3p	-1.829	14.3946	0.000148229	0.00767087	1357.5	2366	852.5	1816	569	2186	1777	1871	694	938	782	2596	4656	661	4622	974	9176	1593	8069	1509	1696	11801	6597	2366	1693
hsa-miR-150-5p	-2.13176	13.6062	0.000225437	0.00776673	162.5	791	152.5	339	156	169	229	27	129	83	208	517	1023	18	187	230	2270	788	1596	169	207	1149	2575	1118	791
hsa-miR-152-3p	-1.46262	10.1081	0.00147615	0.0190977	60	137	71	149	67	29	53	19	88	38	151	93	19	273	122	87	163	157	263	120	33	137	145	91	214
hsa-miR-185-5p	-1.3297	7.96067	0.00478047	0.0380599	38	64	58.5	87	66	72	41	69	23	12	23	35	89	34	34	27	64	29	153	66	139	27	77	4	77
hsa-miR-190a-5p	-1.41489	8.89911	0.0028531	0.0260141	139	159	107	156	19	202	133	163	182	104	65	145	153	4	145	38	537	225	41	340	36	510	148	159	159
hsa-miR-194-5p	2.52911	15.8188	6.97079e-05	0.00480985	61	45	109	67	60	11	46	43	45	106	62	115	2701	132	20	100	39	33	13	45	70	59	110	11	51
hsa-miR-195-5p	-2.45684	13.2765	0.000268751	0.00776673	31	63	59	85	54	19	21	159	20	0	24	53	70	38	522	0	64	63	63	117	9	1196	0	18	141
hsa-miR-196b-5p	2.62227	12.1972	0.000478615	0.00900666	84.5	0	115.5	31	207	126	24	184	37	2748	84	0	85	6	70	14	0	52	12	14	0	0	0	0	0
hsa-miR-218-5p	-2.70744	12.5222	0.000402147	0.00832445	443	768	483	1058	245	1217	1256	6717	3890	42	287	599	16	217	7307	44	582	542	594	8405	87	1386	28417	768	2225
hsa-miR-223-3p	-2.21948	11.8613	0.000573122	0.00985349	378	561	270	456	205	297	520	487	459	96	201	517	3065	133	406	967	2300	166	12494	113	340	809	1237	561	357
hsa-miR-23b-3p	-1.56512	11.7185	0.000618818	0.00985349	543	2115	722.5	1544	174	368	906	572	310	5463	514	949	1773	492	4196	919	5045	2115	311	456	1117	2592	2782	2431	1050
hsa-miR-24-3p	-1.18744	7.50702	0.00614589	0.0471185	526.5	1118	416.5	901	458	315	582	411	545	1247	508	697	798	243	1468	2598	1844	1106	1118	1511	565	1060	1684	576	470
hsa-miR-27b-3p	-1.4722	10.9253	0.000948618	0.014026	758.5	1499	672	1565	150	618	437	273	428	5571	1027	1760	899	1254	1521	1499	4547	1667	849	955	797	978	3720	2071	1226
hsa-miR-34a-5p	-1.45425	9.34064	0.00224127	0.024418	689	2082	653.5	1133	1371	1870	790	381	345	1066	179	549	2654	588	2082	496	1002	2521	732	3727	2478	1983	3183	753	2312
hsa-miR-365a-3p+hsa-miR-365b-3p	-1.33432	8.41586	0.00371962	0.0320817	342	643	346.5	553	377	122	221	1125	307	649	220	557	199	637	1985	1071	1215	601	527	328	100	948	2289	341	643
hsa-miR-424-5p	1.98561	9.5117	0.00204165	0.024418	593.5	90	480.5	97	139	987	74	95	3531	1189	1172	200	150	2451	34	13	265	139	612	90	66	41	759	43	335
hsa-miR-497-5p	-2.8529	15.9727	6.42623e-05	0.00480985	40	108	50	110	11	21	0	223	26	72	15	147	54	60	683	20	218	249	102	313	1	1455	9	74	108
hsa-miR-505-3p	-1.93879	13.5447	0.000232946	0.00776673	26.5	102	48	87	43	66	23	190	34	30	0	2	17	12	102	114	159	64	111	151	64	59	215	10	53
hsa-miR-514a-3p	-4.85664	22.8479	1.75344e-06	0.000362961	18	45	44.5	45	40	20	16	9	11	7	59	705	12	57	45	0	435	51	52	5	16	17222	9	0	6071
hsa-miR-514b-5p	-1.7	9.13262	0.00251092	0.0247622	61	92	84	98	65	57	24	70	99	51	41	184	28	202	92	136	141	112	37	64	23	3001	71	53	939
hsa-miR-598-3p	-1.79521	12.8489	0.000337684	0.00776673	45	159	73.5	141	58	64	77	228	188	8	22	32	18	6	170	82	159	257	7	162	173	103	510	50	113
hsa-miR-628-5p	-1.87455	12.8948	0.000329503	0.00776673	25.5	77	44	72	22	145	58	12	49	14	4	29	60	0	77	20	111	99	15	191	127	32	115	43	48

## Sheet: miRNA mRNA interactions
Â© 2000-2022 QIAGEN. All rights reserved.
ID	Symbol	Expr Log Ratio	Source	Confidence	ID	Symbol	Expr Log Ratio	Pathway
hsa-miR-10a-5p	miR-10a-5p (and other miRNAs w/seed ACCCUGU)	-1.453	TargetScan Human	High (predicted)	ENSG00000189057	FAM111B	1.085
hsa-miR-10a-5p	miR-10a-5p (and other miRNAs w/seed ACCCUGU)	-1.453	TargetScan Human	High (predicted)	ENSG00000196787	H2AC11	1.386
hsa-miR-10a-5p	miR-10a-5p (and other miRNAs w/seed ACCCUGU)	-1.453	TargetScan Human	High (predicted)	ENSG00000139998	RAB15	1.626
hsa-miR-10a-5p	miR-10a-5p (and other miRNAs w/seed ACCCUGU)	-1.453	TargetScan Human	High (predicted)	ENSG00000115884	SDC1	2.146	FXR/RXR Activation,Granulocyte Adhesion and Diapedesis,Inhibition of Angiogenesis by TSP1,Inhibition of Matrix Metalloproteases
hsa-miR-10a-5p	miR-10a-5p (and other miRNAs w/seed ACCCUGU)	-1.453	TargetScan Human	High (predicted)	ENSG00000154839	SKA1	1.412	Kinetochore Metaphase Signaling Pathway
hsa-miR-10a-5p	miR-10a-5p (and other miRNAs w/seed ACCCUGU)	-1.453	TargetScan Human	High (predicted)	ENSG00000109084	TMEM97	1.831
hsa-miR-125b-5p	miR-125b-5p (and other miRNAs w/seed CCCUGAG)	-1.341	TargetScan Human	High (predicted)	ENSG00000137135	ARHGEF39	2.394	Reelin Signaling in Neurons,Thrombin Signaling
hsa-miR-125b-5p	miR-125b-5p (and other miRNAs w/seed CCCUGAG)	-1.341	TargetScan Human	High (predicted)	ENSG00000161267	BDH1	1.293	Ketogenesis,Ketolysis
hsa-miR-125b-5p	miR-125b-5p (and other miRNAs w/seed CCCUGAG)	-1.341	miRecords	Experimentally Observed	ENSG00000164045	CDC25A	1.109	3-phosphoinositide Biosynthesis,3-phosphoinositide Degradation,ATM Signaling,Cell Cycle: G1/S Checkpoint Regulation,Cyclins and Cell Cycle Regulation,D-myo-inositol (1,4,5,6)-Tetrakisphosphate Biosynthesis,D-myo-inositol (3,4,5,6)-tetrakisphosphate Biosynthesis,D-myo-inositol-5-phosphate Metabolism,Estrogen-mediated S-phase Entry,IL-7 Signaling Pathway,Mitotic Roles of Polo-Like Kinase,Molecular …
hsa-miR-125b-5p	miR-125b-5p (and other miRNAs w/seed CCCUGAG)	-1.341	miRecords	Experimentally Observed	ENSG00000141736	ERBB2	2.168	Agrin Interactions at Neuromuscular Junction,Axonal Guidance Signaling,BEX2 Signaling Pathway,Bladder Cancer Signaling,Endometrial Cancer Signaling,ERB2-ERBB3 Signaling,ERBB Signaling,FAK Signaling,HER-2 Signaling in Breast Cancer,HOTAIR Regulatory Pathway,IL-15 Production,Neuregulin Signaling,Non-Small Cell Lung Cancer Signaling,Pancreatic Adenocarcinoma Signaling,Regulation Of The Epithelial Me…
hsa-miR-125b-5p	miR-125b-5p (and other miRNAs w/seed CCCUGAG)	-1.341	TargetScan Human	High (predicted)	ENSG00000162522	KIAA1522	1.382
hsa-miR-125b-5p	miR-125b-5p (and other miRNAs w/seed CCCUGAG)	-1.341	TarBase	Experimentally Observed	ENSG00000167550	RHEBL1	1.749
hsa-miR-139-3p	miR-139-3p (miRNAs w/seed GGAGACG)	-1.536	TargetScan Human	High (predicted)	ENSG00000186185	KIF18B	2.215
hsa-miR-139-3p	miR-139-3p (miRNAs w/seed GGAGACG)	-1.536	TargetScan Human	High (predicted)	ENSG00000204385	SLC44A4	2.149
hsa-miR-139-3p	miR-139-3p (miRNAs w/seed GGAGACG)	-1.536	TargetScan Human	High (predicted)	ENSG00000143184	XCL1	3.367	Agranulocyte Adhesion and Diapedesis,Granulocyte Adhesion and Diapedesis
hsa-miR-152-3p	miR-148a-3p (and other miRNAs w/seed CAGUGCA)	-1.463	TargetScan Human	High (predicted)	ENSG00000174567	GOLT1A	4.041
hsa-miR-152-3p	miR-148a-3p (and other miRNAs w/seed CAGUGCA)	-1.463	TargetScan Human	High (predicted)	ENSG00000006432	MAP3K9	1.040	B Cell Receptor Signaling,Cardiac Hypertrophy Signaling,Cardiac Hypertrophy Signaling (Enhanced),CD27 Signaling in Lymphocytes,G-Protein Coupled Receptor Signaling,Germ Cell-Sertoli Cell Junction Signaling,GNRH Signaling,HGF Signaling,Natural Killer Cell Signaling,NGF Signaling,PKCÎ¸ Signaling in T Lymphocytes,Production of Nitric Oxide and Reactive Oxygen Species in Macrophages,Pyridoxal 5'-phos…
hsa-miR-152-3p	miR-148a-3p (and other miRNAs w/seed CAGUGCA)	-1.463	TargetScan Human	High (predicted)	ENSG00000102996	MMP15	1.184	Agranulocyte Adhesion and Diapedesis,Axonal Guidance Signaling,Bladder Cancer Signaling,Colorectal Cancer Metastasis Signaling,Estrogen Receptor Signaling,Granulocyte Adhesion and Diapedesis,HIF1Î± Signaling,HOTAIR Regulatory Pathway,Inhibition of Matrix Metalloproteases,Leukocyte Extravasation Signaling,Pulmonary Fibrosis Idiopathic Signaling Pathway,Pulmonary Healing Signaling Pathway,Tumor Mic…
hsa-miR-150-5p	miR-150-5p (and other miRNAs w/seed CUCCCAA)	-2.132	TargetScan Human	High (predicted)	ENSG00000135245	HILPDA	1.970
hsa-miR-497-5p	miR-16-5p (and other miRNAs w/seed AGCAGCA)	-2.853	Ingenuity Expert Findings,TargetScan Human	Experimentally Observed,Moderate (predicted)	ENSG00000011426	ANLN	1.491	RHOA Signaling
hsa-miR-497-5p	miR-16-5p (and other miRNAs w/seed AGCAGCA)	-2.853	Ingenuity Expert Findings	Experimentally Observed	ENSG00000162063	CCNF	1.340	Role of OCT4 in Mammalian Embryonic Stem Cell Pluripotency
hsa-miR-497-5p	miR-16-5p (and other miRNAs w/seed AGCAGCA)	-2.853	Ingenuity Expert Findings,TargetScan Human	Experimentally Observed,Moderate (predicted)	ENSG00000164045	CDC25A	1.109	3-phosphoinositide Biosynthesis,3-phosphoinositide Degradation,ATM Signaling,Cell Cycle: G1/S Checkpoint Regulation,Cyclins and Cell Cycle Regulation,D-myo-inositol (1,4,5,6)-Tetrakisphosphate Biosynthesis,D-myo-inositol (3,4,5,6)-tetrakisphosphate Biosynthesis,D-myo-inositol-5-phosphate Metabolism,Estrogen-mediated S-phase Entry,IL-7 Signaling Pathway,Mitotic Roles of Polo-Like Kinase,Molecular …
hsa-miR-497-5p	miR-16-5p (and other miRNAs w/seed AGCAGCA)	-2.853	TargetScan Human	High (predicted)	ENSG00000170779	CDCA4	1.671
hsa-miR-497-5p	miR-16-5p (and other miRNAs w/seed AGCAGCA)	-2.853	Ingenuity Expert Findings,TargetScan Human	Experimentally Observed,High (predicted)	ENSG00000149554	CHEK1	1.075	Aryl Hydrocarbon Receptor Signaling,ATM Signaling,Cell Cycle: G2/M DNA Damage Checkpoint Regulation,Hereditary Breast Cancer Signaling,Molecular Mechanisms of Cancer,p53 Signaling,Role of BRCA1 in DNA Damage Response,Role of CHK Proteins in Cell Cycle Checkpoint Control,Senescence Pathway
hsa-miR-497-5p	miR-16-5p (and other miRNAs w/seed AGCAGCA)	-2.853	TargetScan Human	High (predicted)	ENSG00000165891	E2F7	1.334	Breast Cancer Regulation by Stathmin1,Cell Cycle Regulation by BTG Family Proteins,Cell Cycle: G1/S Checkpoint Regulation,Chronic Myeloid Leukemia Signaling,Coronavirus Pathogenesis Pathway,Cyclins and Cell Cycle Regulation,Estrogen-mediated S-phase Entry,Glioblastoma Multiforme Signaling,Glioma Signaling,Molecular Mechanisms of Cancer,Pancreatic Adenocarcinoma Signaling,Role of BRCA1 in DNA Dama…
hsa-miR-497-5p	miR-16-5p (and other miRNAs w/seed AGCAGCA)	-2.853	Ingenuity Expert Findings,TargetScan Human	Experimentally Observed,High (predicted)	ENSG00000137807	KIF23	1.324	Epithelial Adherens Junction Signaling,Mitotic Roles of Polo-Like Kinase
hsa-miR-497-5p	miR-16-5p (and other miRNAs w/seed AGCAGCA)	-2.853	TarBase	Experimentally Observed	ENSG00000166851	PLK1	1.756	Cell Cycle: G2/M DNA Damage Checkpoint Regulation,Kinetochore Metaphase Signaling Pathway,Mitotic Roles of Polo-Like Kinase,Pyridoxal 5'-phosphate Salvage Pathway,Role of BRCA1 in DNA Damage Response,Role of CHK Proteins in Cell Cycle Checkpoint Control,Salvage Pathways of Pyrimidine Ribonucleotides
hsa-miR-497-5p	miR-16-5p (and other miRNAs w/seed AGCAGCA)	-2.853	TargetScan Human	High (predicted)	ENSG00000118707	TGIF2	1.171
hsa-miR-497-5p	miR-16-5p (and other miRNAs w/seed AGCAGCA)	-2.853	TargetScan Human	High (predicted)	ENSG00000157570	TSPAN18	1.805
hsa-miR-185-5p	miR-185-5p (and other miRNAs w/seed GGAGAGA)	-1.330	TargetScan Human	High (predicted)	ENSG00000101003	GINS1	1.443
hsa-miR-185-5p	miR-185-5p (and other miRNAs w/seed GGAGAGA)	-1.330	TargetScan Human	High (predicted)	ENSG00000121152	NCAPH	1.328
hsa-miR-185-5p	miR-185-5p (and other miRNAs w/seed GGAGAGA)	-1.330	TargetScan Human	High (predicted)	ENSG00000139998	RAB15	1.626
hsa-miR-185-5p	miR-185-5p (and other miRNAs w/seed GGAGAGA)	-1.330	TargetScan Human	High (predicted)	ENSG00000157570	TSPAN18	1.805
hsa-miR-218-5p	miR-218-5p (and other miRNAs w/seed UGUGCUU)	-2.707	TargetScan Human	High (predicted)	ENSG00000089685	BIRC5	1.600	Angiopoietin Signaling,Colorectal Cancer Metastasis Signaling,HER-2 Signaling in Breast Cancer,ID1 Signaling Pathway,Kinetochore Metaphase Signaling Pathway,Neuroinflammation Signaling Pathway,p53 Signaling,Pancreatic Adenocarcinoma Signaling,Pulmonary Fibrosis Idiopathic Signaling Pathway
hsa-miR-218-5p	miR-218-5p (and other miRNAs w/seed UGUGCUU)	-2.707	Ingenuity Expert Findings	Experimentally Observed	ENSG00000198959	TGM2	2.493	Aryl Hydrocarbon Receptor Signaling,Huntington's Disease Signaling,ID1 Signaling Pathway,Phospholipase C Signaling
hsa-miR-223-3p	miR-223-3p (miRNAs w/seed GUCAGUU)	-2.219	TargetScan Human	High (predicted)	ENSG00000075702	WDR62	1.330
hsa-miR-23b-3p	miR-23a-3p (and other miRNAs w/seed UCACAUU)	-1.565	TargetScan Human	High (predicted)	ENSG00000164104	HMGB2	1.141	Granzyme A Signaling
hsa-miR-23b-3p	miR-23a-3p (and other miRNAs w/seed UCACAUU)	-1.565	TargetScan Human,miRecords	Experimentally Observed,Moderate (predicted)	ENSG00000113368	LMNB1	1.556	Granzyme B Signaling,Mechanisms of Viral Exit from Host Cells
hsa-miR-23b-3p	miR-23a-3p (and other miRNAs w/seed UCACAUU)	-1.565	TargetScan Human	High (predicted)	ENSG00000154146	NRGN	1.949	TR/RXR Activation
hsa-miR-23b-3p	miR-23a-3p (and other miRNAs w/seed UCACAUU)	-1.565	TargetScan Human	High (predicted)	ENSG00000126778	SIX1	2.864	G-Protein Coupled Receptor Signaling
hsa-miR-24-3p	miR-24-3p (and other miRNAs w/seed GGCUCAG)	-1.187	miRecords	Experimentally Observed	ENSG00000178999	AURKB	1.779	Breast Cancer Regulation by Stathmin1,Kinetochore Metaphase Signaling Pathway
hsa-miR-24-3p	miR-24-3p (and other miRNAs w/seed GGCUCAG)	-1.187	miRecords	Experimentally Observed	ENSG00000145386	CCNA2	1.286	AMPK Signaling,Antiproliferative Role of TOB in T Cell Signaling,Aryl Hydrocarbon Receptor Signaling,Cyclins and Cell Cycle Regulation,eNOS Signaling,Estrogen-mediated S-phase Entry,Regulation of Cellular Mechanics by Calpain Protease
hsa-miR-24-3p	miR-24-3p (and other miRNAs w/seed GGCUCAG)	-1.187	miRecords	Experimentally Observed	ENSG00000170312	CDK1	1.467	Apoptosis Signaling,ATM Signaling,Breast Cancer Regulation by Stathmin1,Cell Cycle Control of Chromosomal Replication,Cell Cycle: G2/M DNA Damage Checkpoint Regulation,Cyclins and Cell Cycle Regulation,DNA damage-induced 14-3-3Ïƒ Signaling,Estrogen-mediated S-phase Entry,GADD45 Signaling,Hereditary Breast Cancer Signaling,Kinetochore Metaphase Signaling Pathway,Mitotic Roles of Polo-Like Kinase,M…
hsa-miR-24-3p	miR-24-3p (and other miRNAs w/seed GGCUCAG)	-1.187	miRecords	Experimentally Observed	ENSG00000007968	E2F2	1.584	Bladder Cancer Signaling,Breast Cancer Regulation by Stathmin1,Cell Cycle Regulation by BTG Family Proteins,Cell Cycle: G1/S Checkpoint Regulation,Chronic Myeloid Leukemia Signaling,Coronavirus Pathogenesis Pathway,Cyclins and Cell Cycle Regulation,Estrogen-mediated S-phase Entry,Glioblastoma Multiforme Signaling,Glioma Signaling,Molecular Mechanisms of Cancer,Non-Small Cell Lung Cancer Signaling…
hsa-miR-24-3p	miR-24-3p (and other miRNAs w/seed GGCUCAG)	-1.187	miRecords	Experimentally Observed	ENSG00000168496	FEN1	1.071	BER (Base Excision Repair) Pathway,Mismatch Repair in Eukaryotes
hsa-miR-24-3p	miR-24-3p (and other miRNAs w/seed GGCUCAG)	-1.187	TargetScan Human	High (predicted)	ENSG00000188486	H2AX	1.511	ATM Signaling,Ferroptosis Signaling Pathway,Hereditary Breast Cancer Signaling,Kinetochore Metaphase Signaling Pathway
hsa-miR-24-3p	miR-24-3p (and other miRNAs w/seed GGCUCAG)	-1.187	TargetScan Human	High (predicted)	ENSG00000146232	NFKBIE	1.246	4-1BB Signaling in T Lymphocytes,Activation of IRF by Cytosolic Pattern Recognition Receptors,Acute Phase Response Signaling,Angiopoietin Signaling,Antioxidant Action of Vitamin C,Apoptosis Signaling,April Mediated Signaling,B Cell Activating Factor Signaling,B Cell Receptor Signaling,CD27 Signaling in Lymphocytes,CD28 Signaling in T Helper Cells,CD40 Signaling,Coronavirus Pathogenesis Pathway,De…
hsa-miR-24-3p	miR-24-3p (and other miRNAs w/seed GGCUCAG)	-1.187	TargetScan Human	High (predicted)	ENSG00000101255	TRIB3	1.554	EIF2 Signaling,Endocannabinoid Cancer Inhibition Pathway
hsa-miR-27b-3p	miR-27a-3p (and other miRNAs w/seed UCACAGU)	-1.472	TargetScan Human	High (predicted)	ENSG00000175906	ARL4D	1.227
hsa-miR-27b-3p	miR-27a-3p (and other miRNAs w/seed UCACAGU)	-1.472	TargetScan Human	High (predicted)	ENSG00000156966	B3GNT7	1.874
hsa-miR-27b-3p	miR-27a-3p (and other miRNAs w/seed UCACAGU)	-1.472	TargetScan Human	High (predicted)	ENSG00000125740	FOSB	2.434	CDK5 Signaling,Opioid Signaling Pathway
hsa-miR-27b-3p	miR-27a-3p (and other miRNAs w/seed UCACAGU)	-1.472	TarBase	Experimentally Observed	ENSG00000127564	PKMYT1	1.860	Cell Cycle: G2/M DNA Damage Checkpoint Regulation,Mitotic Roles of Polo-Like Kinase
hsa-miR-34a-5p	miR-34a-5p (and other miRNAs w/seed GGCAGUG)	-1.454	TargetScan Human	High (predicted)	ENSG00000175305	CCNE2	1.813	Antiproliferative Role of TOB in T Cell Signaling,Aryl Hydrocarbon Receptor Signaling,Cell Cycle Regulation by BTG Family Proteins,Cell Cycle: G1/S Checkpoint Regulation,Coronavirus Pathogenesis Pathway,Cyclins and Cell Cycle Regulation,DNA damage-induced 14-3-3Ïƒ Signaling,Endocannabinoid Cancer Inhibition Pathway,Estrogen-mediated S-phase Entry,GADD45 Signaling,Glioblastoma Multiforme Signaling…
hsa-miR-34a-5p	miR-34a-5p (and other miRNAs w/seed GGCAGUG)	-1.454	TargetScan Human	High (predicted)	ENSG00000167536	DHRS13	1.192
hsa-miR-34a-5p	miR-34a-5p (and other miRNAs w/seed GGCAGUG)	-1.454	TargetScan Human	High (predicted)	ENSG00000090776	EFNB1	1.096	Axonal Guidance Signaling,Ephrin B Signaling,Ephrin Receptor Signaling,FAK Signaling,PCP (Planar Cell Polarity) Pathway,Synaptogenesis Signaling Pathway
hsa-miR-34a-5p	miR-34a-5p (and other miRNAs w/seed GGCAGUG)	-1.454	TargetScan Human	High (predicted)	ENSG00000154920	EME1	1.575
hsa-miR-34a-5p	miR-34a-5p (and other miRNAs w/seed GGCAGUG)	-1.454	TargetScan Human	High (predicted)	ENSG00000180447	GAS1	1.535
hsa-miR-34a-5p	miR-34a-5p (and other miRNAs w/seed GGCAGUG)	-1.454	TargetScan Human	High (predicted)	ENSG00000181938	GINS3	1.008
hsa-miR-34a-5p	miR-34a-5p (and other miRNAs w/seed GGCAGUG)	-1.454	TargetScan Human	High (predicted)	ENSG00000106031	HOXA13	3.260
hsa-miR-34a-5p	miR-34a-5p (and other miRNAs w/seed GGCAGUG)	-1.454	TargetScan Human	High (predicted)	ENSG00000068489	PRR11	2.110
hsa-miR-34a-5p	miR-34a-5p (and other miRNAs w/seed GGCAGUG)	-1.454	TargetScan Human	High (predicted)	ENSG00000118707	TGIF2	1.171
hsa-miR-34a-5p	miR-34a-5p (and other miRNAs w/seed GGCAGUG)	-1.454	TargetScan Human	High (predicted)	ENSG00000157570	TSPAN18	1.805
hsa-miR-365a-3p	miR-365-3p (and other miRNAs w/seed AAUGCCC)	-1.334	TargetScan Human	High (predicted)	ENSG00000007968	E2F2	1.584	Bladder Cancer Signaling,Breast Cancer Regulation by Stathmin1,Cell Cycle Regulation by BTG Family Proteins,Cell Cycle: G1/S Checkpoint Regulation,Chronic Myeloid Leukemia Signaling,Coronavirus Pathogenesis Pathway,Cyclins and Cell Cycle Regulation,Estrogen-mediated S-phase Entry,Glioblastoma Multiforme Signaling,Glioma Signaling,Molecular Mechanisms of Cancer,Non-Small Cell Lung Cancer Signaling…
hsa-miR-365a-3p	miR-365-3p (and other miRNAs w/seed AAUGCCC)	-1.334	TargetScan Human	High (predicted)	ENSG00000167550	RHEBL1	1.749
hsa-miR-504-5p	miR-504-5p (and other miRNAs w/seed GACCCUG)	-2.176	TargetScan Human	High (predicted)	ENSG00000205208	C4orf46	1.033
hsa-miR-505-3p	miR-505-3p (miRNAs w/seed GUCAACA)	-1.939	TargetScan Human	High (predicted)	ENSG00000151725	CENPU	1.310	Kinetochore Metaphase Signaling Pathway
hsa-miR-505-3p	miR-505-3p (miRNAs w/seed GUCAACA)	-1.939	TargetScan Human	High (predicted)	ENSG00000116574	RHOU	2.669	Actin Nucleation by ARP-WASP Complex,Cardiac Hypertrophy Signaling,Cholecystokinin/Gastrin-mediated Signaling,Colorectal Cancer Metastasis Signaling,CXCR4 Signaling,Germ Cell-Sertoli Cell Junction Signaling,Glioblastoma Multiforme Signaling,Glioma Invasiveness Signaling,GÎ±q Signaling,Hepatic Fibrosis Signaling Pathway,HMGB1 Signaling,IL-8 Signaling,ILK Signaling,Integrin Signaling,Molecular Mech…
hsa-miR-514b-5p	miR-513c-5p (and other miRNAs w/seed UCUCAAG)	-1.700	TargetScan Human	High (predicted)	ENSG00000123975	CKS2	1.305	Cell Cycle: G2/M DNA Damage Checkpoint Regulation
hsa-miR-514a-3p	miR-514a-3p (and other miRNAs w/seed UUGACAC)	-4.857	TargetScan Human	High (predicted)	ENSG00000139219	COL2A1	2.776	Apelin Liver Signaling Pathway,Atherosclerosis Signaling,Dendritic Cell Maturation,FAK Signaling,GP6 Signaling Pathway,Hepatic Fibrosis / Hepatic Stellate Cell Activation,Hepatic Fibrosis Signaling Pathway,Intrinsic Prothrombin Activation Pathway,Natural Killer Cell Signaling,Osteoarthritis Pathway,Pulmonary Fibrosis Idiopathic Signaling Pathway,Wound Healing Signaling Pathway
hsa-miR-628-5p	miR-9718 (and other miRNAs w/seed UGCUGAC)	-1.875	TargetScan Human	High (predicted)	ENSG00000029993	HMGB3	1.527
hsa-miR-628-5p	miR-9718 (and other miRNAs w/seed UGCUGAC)	-1.875	TargetScan Human	High (predicted)	ENSG00000109084	TMEM97	1.831
